# Supplementary material for: Ptip and the Trr-COMPASS-like Complex Regulate Cardiac Progenitor Cell Division in the Drosophila Embryonic Heart Tube
Source: Int J Mol Sci. 2025 Aug 18;26(16):7954. doi: 10.3390/ijms26167954 (PMC12386242; doi:10.3390/ijms26167954)
Supplement: Supplementary file 1 [file ijms-26-07954-s001.zip › Table S1.xlsx]

## Sheet: Key
Key to Table S1: Analysis of cardiac cell division defects due to Ptip mutations
Worksheet Tabs	Description
All worksheet tabs other than "Key"	Report describing the state (normal, exhibiting cell division defects along the Svp lineage, or exhibiting cell division defects along the Tin lineage) of every cardiac hemisegment examined for control embryos and Ptip mutants. Each hemisegment is uniquely identified by the embryo genotype, the embryo no., whether it is located on the left or right side of the embryo, and the hemisegment no. Hemi…

## Sheet: Wild-type
Wild-type (Oregon R iso 2G)
Embryo No.	Left (L) or Right (R)	Hemisegment No.	Hemisegment with any cell division defects along the Svp lineage	Hemisegment with any cell division defects along the Tin lineage	Hemisegment with any cell division defects
1	L	A2	0	0	0
1	L	A3	0	0	0
1	L	A4	0	1	1
1	L	A5	0	0	0
1	L	A6	0	1	1
1	L	A7	0	0	0
1	L	A8	0	0	0
1	R	A2	0	0	0
1	R	A3	0	0	0
1	R	A4	0	0	0
1	R	A5	0	0	0
1	R	A6	0	0	0
1	R	A7	0	0	0
1	R	A8	0	0	0
2	L	A2	0	0	0
2	L	A3	0	0	0
2	L	A4	0	0	0
2	L	A5	0	0	0
2	L	A6	0	0	0
2	L	A7	0	0	0
2	L	A8	0	0	0
2	R	A2	0	0	0
2	R	A3	0	0	0
2	R	A4	0	0	0
2	R	A5	0	0	0
2	R	A6	0	0	0
2	R	A7	0	0	0
2	R	A8	0	0	0
3	L	A2	0	0	0
3	L	A3	0	0	0
3	L	A4	0	0	0
3	L	A5	0	0	0
3	L	A6	0	0	0
3	L	A7	0	0	0
3	L	A8	0	0	0
3	R	A2	0	1	1
3	R	A3	0	0	0
3	R	A4	0	0	0
3	R	A5	0	0	0
3	R	A6	0	0	0
3	R	A7	0	0	0
3	R	A8	0	0	0
4	L	A2	0	0	0
4	L	A3	0	0	0
4	L	A4	0	0	0
4	L	A5	0	0	0
4	L	A6	0	0	0
4	L	A7	0	0	0
4	L	A8	0	0	0
4	R	A2	0	0	0
4	R	A3	0	0	0
4	R	A4	0	0	0
4	R	A5	0	0	0
4	R	A6	0	0	0
4	R	A7	0	0	0
4	R	A8	0	0	0
5	L	A2	0	0	0
5	L	A3	0	0	0
5	L	A4	0	0	0
5	L	A5	0	0	0
5	L	A6	0	0	0
5	L	A7	0	0	0
5	L	A8	0	0	0
5	R	A2	0	0	0
5	R	A3	0	0	0
5	R	A4	0	0	0
5	R	A5	0	0	0
5	R	A6	0	0	0
5	R	A7	0	0	0
5	R	A8	0	0	0
6	L	A2	0	0	0
6	L	A3	0	0	0
6	L	A4	0	0	0
6	L	A5	0	0	0
6	L	A6	0	0	0
6	L	A7	0	0	0
6	L	A8	0	0	0
6	R	A2	0	0	0
6	R	A3	0	0	0
6	R	A4	0	0	0
6	R	A5	0	0	0
6	R	A6	0	0	0
6	R	A7	0	0	0
6	R	A8	0	0	0
7	L	A2	0	0	0
7	L	A3	0	0	0
7	L	A4	0	0	0
7	L	A5	0	0	0
7	L	A6	0	0	0
7	L	A7	0	0	0
7	L	A8	0	0	0
7	R	A2	0	0	0
7	R	A3	0	0	0
7	R	A4	0	0	0
7	R	A5	0	0	0
7	R	A6	0	0	0
7	R	A7	0	0	0
7	R	A8	0	0	0
8	L	A2	0	0	0
8	L	A3	0	0	0
8	L	A4	0	0	0
8	L	A5	0	0	0
8	L	A6	0	0	0
8	L	A7	0	0	0
8	L	A8	0	0	0
8	R	A2	0	0	0
8	R	A3	0	0	0
8	R	A4	0	0	0
8	R	A5	0	0	0
8	R	A6	0	0	0
8	R	A7	0	1	1
8	R	A8	0	0	0
9	L	A2	0	0	0
9	L	A3	0	0	0
9	L	A4	0	0	0
9	L	A5	0	0	0
9	L	A6	0	0	0
9	L	A7	0	0	0
9	L	A8	0	0	0
9	R	A2	0	0	0
9	R	A3	0	0	0
9	R	A4	0	0	0
9	R	A5	0	0	0
9	R	A6	0	0	0
9	R	A7	0	0	0
9	R	A8	0	0	0
10	L	A2	0	0	0
10	L	A3	0	0	0
10	L	A4	0	0	0
10	L	A5	0	0	0
10	L	A6	0	0	0
10	L	A7	0	0	0
10	L	A8	1	0	1
10	R	A2	0	0	0
10	R	A3	0	0	0
10	R	A4	0	0	0
10	R	A5	0	0	0
10	R	A6	0	0	0
10	R	A7	0	0	0
10	R	A8	0	0	0
11	L	A2	0	0	0
11	L	A3	0	0	0
11	L	A4	0	0	0
11	L	A5	0	0	0
11	L	A6	0	0	0
11	L	A7	0	0	0
11	L	A8	0	0	0
11	R	A2	0	0	0
11	R	A3	0	0	0
11	R	A4	0	0	0
11	R	A5	0	0	0
11	R	A6	0	0	0
11	R	A7	0	0	0
11	R	A8	0	0	0
12	L	A2	0	0	0
12	L	A3	0	0	0
12	L	A4	0	0	0
12	L	A5	0	0	0
12	L	A6	0	0	0
12	L	A7	0	0	0
12	L	A8	0	0	0
12	R	A2	0	0	0
12	R	A3	0	0	0
12	R	A4	0	0	0
12	R	A5	0	0	0
12	R	A6	0	0	0
12	R	A7	0	0	0
12	R	A8	0	0	0
13	L	A2	0	0	0
13	L	A3	1	0	1
13	L	A4	0	0	0
13	L	A5	0	0	0
13	L	A6	0	0	0
13	L	A7	0	0	0
13	L	A8	0	0	0
13	R	A2	0	0	0
13	R	A3	0	0	0
13	R	A4	0	0	0
13	R	A5	0	0	0
13	R	A6	0	0	0
13	R	A7	0	0	0
13	R	A8	0	0	0
14	L	A2	0	0	0
14	L	A3	0	0	0
14	L	A4	0	0	0
14	L	A5	0	1	1
14	L	A6	0	0	0
14	L	A7	0	0	0
14	L	A8	0	0	0
14	R	A2	0	0	0
14	R	A3	0	0	0
14	R	A4	0	0	0
14	R	A5	0	0	0
14	R	A6	0	0	0
14	R	A7	0	0	0
14	R	A8	0	0	0
15	L	A2	0	0	0
15	L	A3	0	0	0
15	L	A4	0	0	0
15	L	A5	0	0	0
15	L	A6	0	0	0
15	L	A7	0	0	0
15	L	A8	0	0	0
15	R	A2	0	0	0
15	R	A3	0	0	0
15	R	A4	0	0	0
15	R	A5	0	0	0
15	R	A6	0	0	0
15	R	A7	0	0	0
15	R	A8	0	0	0

## Sheet: PtipMI03338
PtipMI03338
Embryo No.	Left (L) or Right (R)	Hemisegment No.	Hemisegment with any cell division defects along the Svp lineage	Hemisegment with any cell division defects along the Tin lineage	Hemisegment with any cell division defects
1	L	A2	0	0	0
1	L	A3	0	1	1
1	L	A4	0	0	0
1	L	A5	1	0	1
1	L	A6	0	1	1
1	L	A7	1	1	2
1	L	A8	1	0	1
1	R	A2	0	0	0
1	R	A3	0	0	0
1	R	A4	1	1	2
1	R	A5	0	0	0
1	R	A6	1	0	1
1	R	A7	1	0	1
1	R	A8	1	0	1
2	L	A2	0	0	0
2	L	A3	1	0	1
2	L	A4	0	1	1
2	L	A5	1	0	1
2	L	A6	0	0	0
2	L	A7	0	0	0
2	L	A8	0	1	1
2	R	A2	0	0	0
2	R	A3	0	0	0
2	R	A4	1	0	1
2	R	A5	0	0	0
2	R	A6	1	1	2
2	R	A7	1	1	2
2	R	A8	0	0	0
3	L	A2	1	1	2
3	L	A3	1	0	1
3	L	A4	1	0	1
3	L	A5	1	1	2
3	L	A6	0	1	1
3	L	A7	0	0	0
3	L	A8	0	0	0
3	R	A2	1	0	1
3	R	A3	0	1	1
3	R	A4	1	1	2
3	R	A5	0	1	1
3	R	A6	1	1	2
3	R	A7	1	1	2
3	R	A8	0	1	1
4	L	A2	0	0	0
4	L	A3	0	0	0
4	L	A4	0	0	0
4	L	A5	0	1	1
4	L	A6	0	0	0
4	L	A7	0	0	0
4	L	A8	0	1	1
4	R	A2	0	0	0
4	R	A3	0	1	1
4	R	A4	0	0	0
4	R	A5	0	1	1
4	R	A6	1	0	1
4	R	A7	1	1	2
4	R	A8	1	1	2
5	L	A2	1	1	2
5	L	A3	0	0	0
5	L	A4	0	0	0
5	L	A5	0	0	0
5	L	A6	0	0	0
5	L	A7	0	0	0
5	L	A8	1	0	1
5	R	A2	0	0	0
5	R	A3	0	0	0
5	R	A4	0	0	0
5	R	A5	0	0	0
5	R	A6	0	0	0
5	R	A7	0	0	0
5	R	A8	0	0	0
6	L	A2	0	0	0
6	L	A3	0	0	0
6	L	A4	0	0	0
6	L	A5	0	1	1
6	L	A6	0	0	0
6	L	A7	0	0	0
6	L	A8	0	1	1
6	R	A2	0	0	0
6	R	A3	0	1	1
6	R	A4	0	0	0
6	R	A5	0	0	0
6	R	A6	0	1	1
6	R	A7	1	1	2
6	R	A8	1	0	1
7	L	A2	0	0	0
7	L	A3	0	0	0
7	L	A4	0	0	0
7	L	A5	0	0	0
7	L	A6	0	0	0
7	L	A7	0	0	0
7	L	A8	0	0	0
7	R	A2	0	0	0
7	R	A3	0	0	0
7	R	A4	0	0	0
7	R	A5	0	0	0
7	R	A6	0	0	0
7	R	A7	0	0	0
7	R	A8	0	0	0
8	L	A2	0	0	0
8	L	A3	1	0	1
8	L	A4	1	0	1
8	L	A5	0	0	0
8	L	A6	0	0	0
8	L	A7	0	0	0
8	L	A8	0	0	0
8	R	A2	0	1	1
8	R	A3	0	0	0
8	R	A4	0	0	0
8	R	A5	1	0	1
8	R	A6	0	0	0
8	R	A7	0	0	0
8	R	A8	0	0	0
9	L	A2	0	0	0
9	L	A3	0	0	0
9	L	A4	0	0	0
9	L	A5	0	0	0
9	L	A6	0	0	0
9	L	A7	0	0	0
9	L	A8	0	0	0
9	R	A2	0	0	0
9	R	A3	0	0	0
9	R	A4	1	0	1
9	R	A5	0	0	0
9	R	A6	0	0	0
9	R	A7	0	0	0
9	R	A8	0	0	0
10	L	A2	0	1	1
10	L	A3	0	0	0
10	L	A4	0	0	0
10	L	A5	0	1	1
10	L	A6	1	0	1
10	L	A7	0	0	0
10	L	A8	0	0	0
10	R	A2	0	0	0
10	R	A3	0	0	0
10	R	A4	0	0	0
10	R	A5	0	0	0
10	R	A6	0	1	1
10	R	A7	1	0	1
10	R	A8	0	1	1
11	L	A2	0	0	0
11	L	A3	0	0	0
11	L	A4	0	0	0
11	L	A5	0	1	1
11	L	A6	0	0	0
11	L	A7	0	0	0
11	L	A8	1	0	1
11	R	A2	0	0	0
11	R	A3	0	0	0
11	R	A4	1	0	1
11	R	A5	1	0	1
11	R	A6	0	0	0
11	R	A7	1	0	1
11	R	A8	0	0	0
12	L	A2	0	0	0
12	L	A3	0	1	1
12	L	A4	1	0	1
12	L	A5	0	1	1
12	L	A6	1	0	1
12	L	A7	0	0	0
12	L	A8	0	0	0
12	R	A2	0	1	1
12	R	A3	1	0	1
12	R	A4	1	0	1
12	R	A5	1	1	2
12	R	A6	0	0	0
12	R	A7	1	1	2
12	R	A8	1	1	2
13	L	A2	0	0	0
13	L	A3	0	0	0
13	L	A4	0	0	0
13	L	A5	0	1	1
13	L	A6	0	0	0
13	L	A7	0	0	0
13	L	A8	1	0	1
13	R	A2	0	0	0
13	R	A3	0	0	0
13	R	A4	1	0	1
13	R	A5	1	0	1
13	R	A6	0	0	0
13	R	A7	1	0	1
13	R	A8	0	0	0
14	L	A2	1	0	1
14	L	A3	0	0	0
14	L	A4	0	0	0
14	L	A5	0	0	0
14	L	A6	1	1	2
14	L	A7	1	0	1
14	L	A8	0	0	0
14	R	A2	0	0	0
14	R	A3	0	0	0
14	R	A4	0	1	1
14	R	A5	1	0	1
14	R	A6	0	0	0
14	R	A7	0	0	0
14	R	A8	0	0	0
15	L	A2	0	0	0
15	L	A3	0	0	0
15	L	A4	0	0	0
15	L	A5	0	0	0
15	L	A6	0	0	0
15	L	A7	0	0	0
15	L	A8	0	0	0
15	R	A2	0	0	0
15	R	A3	1	0	1
15	R	A4	0	0	0
15	R	A5	0	0	0
15	R	A6	0	1	1
15	R	A7	0	0	0
15	R	A8	0	0	0
16	L	A2	0	0	0
16	L	A3	0	0	0
16	L	A4	0	0	0
16	L	A5	0	0	0
16	L	A6	0	0	0
16	L	A7	0	0	0
16	L	A8	0	0	0
16	R	A2	0	0	0
16	R	A3	0	0	0
16	R	A4	0	0	0
16	R	A5	0	0	0
16	R	A6	0	0	0
16	R	A7	0	0	0
16	R	A8	0	0	0
17	L	A2	0	0	0
17	L	A3	0	0	0
17	L	A4	0	0	0
17	L	A5	0	1	1
17	L	A6	0	1	1
17	L	A7	1	1	2
17	L	A8	0	0	0
17	R	A2	0	0	0
17	R	A3	0	0	0
17	R	A4	0	0	0
17	R	A5	0	0	0
17	R	A6	0	1	1
17	R	A7	0	1	1
17	R	A8	1	0	1
18	L	A2	0	0	0
18	L	A3	0	0	0
18	L	A4	0	0	0
18	L	A5	0	1	1
18	L	A6	1	1	2
18	L	A7	0	0	0
18	L	A8	0	0	0
18	R	A2	0	0	0
18	R	A3	0	0	0
18	R	A4	0	0	0
18	R	A5	0	0	0
18	R	A6	0	0	0
18	R	A7	0	0	0
18	R	A8	0	0	0
19	L	A2	0	0	0
19	L	A3	1	0	1
19	L	A4	0	1	1
19	L	A5	0	0	0
19	L	A6	0	0	0
19	L	A7	1	0	1
19	L	A8	0	0	0
19	R	A2	0	0	0
19	R	A3	1	0	1
19	R	A4	0	0	0
19	R	A5	0	0	0
19	R	A6	1	0	1
19	R	A7	1	0	1
19	R	A8	0	0	0
20	L	A2	0	0	0
20	L	A3	0	0	0
20	L	A4	0	0	0
20	L	A5	0	0	0
20	L	A6	0	0	0
20	L	A7	0	0	0
20	L	A8	0	0	0
20	R	A2	0	0	0
20	R	A3	0	0	0
20	R	A4	1	1	2
20	R	A5	1	0	1
20	R	A6	0	0	0
20	R	A7	0	0	0
20	R	A8	0	0	0
21	L	A2	0	0	0
21	L	A3	0	0	0
21	L	A4	0	0	0
21	L	A5	0	0	0
21	L	A6	1	0	1
21	L	A7	0	0	0
21	L	A8	0	1	1
21	R	A2	0	0	0
21	R	A3	0	0	0
21	R	A4	0	0	0
21	R	A5	0	0	0
21	R	A6	0	0	0
21	R	A7	0	0	0
21	R	A8	0	0	0
22	L	A2	1	0	1
22	L	A3	0	0	0
22	L	A4	0	0	0
22	L	A5	0	0	0
22	L	A6	0	0	0
22	L	A7	1	0	1
22	L	A8	0	0	0
22	R	A2	0	0	0
22	R	A3	0	0	0
22	R	A4	0	0	0
22	R	A5	0	0	0
22	R	A6	0	0	0
22	R	A7	0	0	0
22	R	A8	1	0	1

## Sheet:  w1118
w1118
Embryo No.	Left (L) or Right (R)	Hemisegment No.	Hemisegment with any cell division defects along the Svp lineage	Hemisegment with any cell division defects along the Tin lineage	Hemisegment with any cell division defects
1	L	A2	0	0	0
1	L	A3	0	0	0
1	L	A4	0	0	0
1	L	A5	0	0	0
1	L	A6	0	0	0
1	L	A7	0	0	0
1	L	A8	0	0	0
1	R	A2	0	0	0
1	R	A3	0	0	0
1	R	A4	0	0	0
1	R	A5	0	0	0
1	R	A6	0	0	0
1	R	A7	0	0	0
1	R	A8	0	0	0
2	L	A2	0	0	0
2	L	A3	0	0	0
2	L	A4	0	0	0
2	L	A5	0	0	0
2	L	A6	0	0	0
2	L	A7	0	0	0
2	L	A8	0	0	0
2	R	A2	0	0	0
2	R	A3	0	0	0
2	R	A4	0	0	0
2	R	A5	0	0	0
2	R	A6	0	0	0
2	R	A7	0	0	0
2	R	A8	0	0	0
3	L	A2	0	0	0
3	L	A3	0	0	0
3	L	A4	0	0	0
3	L	A5	0	0	0
3	L	A6	0	0	0
3	L	A7	0	0	0
3	L	A8	0	0	0
3	R	A2	0	0	0
3	R	A3	0	0	0
3	R	A4	0	0	0
3	R	A5	0	0	0
3	R	A6	0	0	0
3	R	A7	0	0	0
3	R	A8	0	0	0
4	L	A2	0	0	0
4	L	A3	0	0	0
4	L	A4	0	0	0
4	L	A5	0	0	0
4	L	A6	0	0	0
4	L	A7	0	0	0
4	L	A8	0	0	0
4	R	A2	0	0	0
4	R	A3	0	0	0
4	R	A4	0	0	0
4	R	A5	0	0	0
4	R	A6	0	0	0
4	R	A7	0	0	0
4	R	A8	0	0	0
5	L	A2	0	0	0
5	L	A3	0	0	0
5	L	A4	0	0	0
5	L	A5	0	0	0
5	L	A6	0	0	0
5	L	A7	0	0	0
5	L	A8	0	0	0
5	R	A2	0	0	0
5	R	A3	0	0	0
5	R	A4	0	0	0
5	R	A5	0	0	0
5	R	A6	0	0	0
5	R	A7	0	0	0
5	R	A8	0	0	0
6	L	A2	0	0	0
6	L	A3	0	0	0
6	L	A4	0	0	0
6	L	A5	0	0	0
6	L	A6	0	0	0
6	L	A7	0	0	0
6	L	A8	0	0	0
6	R	A2	0	0	0
6	R	A3	0	0	0
6	R	A4	0	0	0
6	R	A5	0	0	0
6	R	A6	0	0	0
6	R	A7	0	0	0
6	R	A8	0	0	0
7	L	A2	0	0	0
7	L	A3	0	1	1
7	L	A4	0	1	1
7	L	A5	0	0	0
7	L	A6	0	0	0
7	L	A7	0	0	0
7	L	A8	0	0	0
7	R	A2	0	0	0
7	R	A3	0	0	0
7	R	A4	0	0	0
7	R	A5	0	0	0
7	R	A6	0	0	0
7	R	A7	0	0	0
7	R	A8	0	0	0
8	L	A2	0	0	0
8	L	A3	0	0	0
8	L	A4	0	0	0
8	L	A5	0	0	0
8	L	A6	1	0	1
8	L	A7	0	0	0
8	L	A8	0	0	0
8	R	A2	0	0	0
8	R	A3	0	0	0
8	R	A4	0	0	0
8	R	A5	0	0	0
8	R	A6	0	0	0
8	R	A7	0	0	0
8	R	A8	0	0	0
9	L	A2	0	0	0
9	L	A3	0	0	0
9	L	A4	0	0	0
9	L	A5	0	0	0
9	L	A6	0	0	0
9	L	A7	0	0	0
9	L	A8	0	0	0
9	R	A2	0	1	1
9	R	A3	0	0	0
9	R	A4	0	0	0
9	R	A5	0	0	0
9	R	A6	0	0	0
9	R	A7	0	0	0
9	R	A8	0	0	0
10	L	A2	0	0	0
10	L	A3	0	0	0
10	L	A4	0	0	0
10	L	A5	0	0	0
10	L	A6	0	0	0
10	L	A7	0	0	0
10	L	A8	0	0	0
10	R	A2	0	0	0
10	R	A3	0	0	0
10	R	A4	0	0	0
10	R	A5	0	0	0
10	R	A6	0	0	0
10	R	A7	0	1	1
10	R	A8	0	0	0
11	L	A2	0	0	0
11	L	A3	0	0	0
11	L	A4	0	0	0
11	L	A5	1	1	2
11	L	A6	0	0	0
11	L	A7	0	0	0
11	L	A8	0	0	0
11	R	A2	0	0	0
11	R	A3	0	0	0
11	R	A4	0	0	0
11	R	A5	0	0	0
11	R	A6	0	0	0
11	R	A7	0	0	0
11	R	A8	0	0	0
12	L	A2	0	0	0
12	L	A3	0	0	0
12	L	A4	0	0	0
12	L	A5	0	0	0
12	L	A6	0	0	0
12	L	A7	0	0	0
12	L	A8	0	0	0
12	R	A2	0	0	0
12	R	A3	0	0	0
12	R	A4	0	0	0
12	R	A5	0	0	0
12	R	A6	0	0	0
12	R	A7	0	0	0
12	R	A8	0	0	0
13	L	A2	0	0	0
13	L	A3	0	1	1
13	L	A4	0	0	0
13	L	A5	0	0	0
13	L	A6	0	0	0
13	L	A7	0	0	0
13	L	A8	0	0	0
13	R	A2	0	0	0
13	R	A3	0	0	0
13	R	A4	0	0	0
13	R	A5	0	0	0
13	R	A6	0	0	0
13	R	A7	0	0	0
13	R	A8	0	0	0
14	L	A2	0	0	0
14	L	A3	0	0	0
14	L	A4	0	0	0
14	L	A5	0	0	0
14	L	A6	0	0	0
14	L	A7	0	0	0
14	L	A8	0	0	0
14	R	A2	0	0	0
14	R	A3	0	0	0
14	R	A4	0	0	0
14	R	A5	0	0	0
14	R	A6	0	1	1
14	R	A7	0	0	0
14	R	A8	0	1	1

## Sheet: Ptipc450
Ptipc450
Embryo No.	Left (L) or Right (R)	Hemisegment No.	Hemisegment with any cell division defects along the Svp lineage	Hemisegment with any cell division defects along the Tin lineage	Hemisegment with any cell division defects
1	L	A2	0	1	1
1	L	A3	0	0	0
1	L	A4	0	0	0
1	L	A5	0	0	0
1	L	A6	1	1	1
1	L	A7	0	0	0
1	L	A8	0	1	1
1	R	A2	0	1	1
1	R	A3	0	0	0
1	R	A4	0	0	0
1	R	A5	0	1	1
1	R	A6	0	1	1
1	R	A7	0	0	0
1	R	A8	0	1	1
2	L	A2	0	0	0
2	L	A3	0	0	0
2	L	A4	0	0	0
2	L	A5	0	1	1
2	L	A6	0	0	0
2	L	A7	0	1	1
2	L	A8	0	1	1
2	R	A2	0	0	0
2	R	A3	0	1	1
2	R	A4	0	0	0
2	R	A5	0	0	0
2	R	A6	0	0	0
2	R	A7	0	0	0
2	R	A8	1	0	1
3	L	A2	0	0	0
3	L	A3	0	0	0
3	L	A4	0	0	0
3	L	A5	0	0	0
3	L	A6	0	0	0
3	L	A7	0	0	0
3	L	A8	0	0	0
3	R	A2	0	0	0
3	R	A3	0	0	0
3	R	A4	0	0	0
3	R	A5	0	0	0
3	R	A6	0	1	1
3	R	A7	0	0	0
3	R	A8	0	0	0
4	L	A2	0	0	0
4	L	A3	0	0	0
4	L	A4	0	0	0
4	L	A5	0	1	1
4	L	A6	0	0	0
4	L	A7	0	0	0
4	L	A8	0	0	0
4	R	A2	1	1	1
4	R	A3	0	0	0
4	R	A4	0	0	0
4	R	A5	0	1	1
4	R	A6	0	0	0
4	R	A7	0	1	1
4	R	A8	0	0	0
5	L	A2	0	0	0
5	L	A3	0	0	0
5	L	A4	0	1	1
5	L	A5	1	0	1
5	L	A6	0	1	1
5	L	A7	0	0	0
5	L	A8	0	1	1
5	R	A2	0	0	0
5	R	A3	0	0	0
5	R	A4	0	0	0
5	R	A5	0	0	0
5	R	A6	0	1	1
5	R	A7	0	0	0
5	R	A8	0	0	0
6	L	A2	0	0	0
6	L	A3	0	0	0
6	L	A4	0	0	0
6	L	A5	0	0	0
6	L	A6	0	1	1
6	L	A7	0	0	0
6	L	A8	0	1	1
6	R	A2	0	0	0
6	R	A3	0	0	0
6	R	A4	0	0	0
6	R	A5	0	0	0
6	R	A6	0	0	0
6	R	A7	0	0	0
6	R	A8	0	0	0
7	L	A2	0	0	0
7	L	A3	0	0	0
7	L	A4	0	0	0
7	L	A5	0	0	0
7	L	A6	0	0	0
7	L	A7	0	0	0
7	L	A8	0	0	0
7	R	A2	0	0	0
7	R	A3	0	0	0
7	R	A4	0	0	0
7	R	A5	1	1	1
7	R	A6	0	0	0
7	R	A7	0	0	0
7	R	A8	0	0	0
8	L	A2	0	1	1
8	L	A3	0	0	0
8	L	A4	0	1	1
8	L	A5	0	0	0
8	L	A6	0	0	0
8	L	A7	0	0	0
8	L	A8	0	0	0
8	R	A2	0	0	0
8	R	A3	0	1	1
8	R	A4	0	1	1
8	R	A5	0	1	1
8	R	A6	1	1	1
8	R	A7	0	0	0
8	R	A8	0	0	0
9	L	A2	0	1	1
9	L	A3	0	0	0
9	L	A4	0	0	0
9	L	A5	0	0	0
9	L	A6	0	0	0
9	L	A7	0	0	0
9	L	A8	0	1	1
9	R	A2	0	0	0
9	R	A3	0	0	0
9	R	A4	0	0	0
9	R	A5	0	0	0
9	R	A6	0	0	0
9	R	A7	0	0	0
9	R	A8	0	0	0
10	L	A2	0	0	0
10	L	A3	0	1	1
10	L	A4	1	1	1
10	L	A5	0	0	0
10	L	A6	0	1	1
10	L	A7	0	1	1
10	L	A8	0	0	0
10	R	A2	0	0	0
10	R	A3	0	0	0
10	R	A4	0	0	0
10	R	A5	0	0	0
10	R	A6	0	0	0
10	R	A7	0	0	0
10	R	A8	1	0	1
11	L	A2	0	0	0
11	L	A3	1	1	1
11	L	A4	0	1	1
11	L	A5	0	0	0
11	L	A6	0	0	0
11	L	A7	0	0	0
11	L	A8	0	0	0
11	R	A2	0	0	0
11	R	A3	0	0	0
11	R	A4	1	0	1
11	R	A5	0	0	0
11	R	A6	0	0	0
11	R	A7	0	0	0
11	R	A8	0	1	1
12	L	A2	0	0	0
12	L	A3	0	0	0
12	L	A4	0	0	0
12	L	A5	0	0	0
12	L	A6	0	1	1
12	L	A7	0	0	0
12	L	A8	0	0	0
12	R	A2	0	1	1
12	R	A3	0	1	1
12	R	A4	1	1	2
12	R	A5	0	0	0
12	R	A6	0	0	0
12	R	A7	0	0	0
12	R	A8	0	0	0
13	L	A2	0	0	0
13	L	A3	0	0	0
13	L	A4	0	0	0
13	L	A5	0	0	0
13	L	A6	0	0	0
13	L	A7	0	0	0
13	L	A8	0	0	0
13	R	A2	0	0	0
13	R	A3	0	0	0
13	R	A4	0	0	0
13	R	A5	0	0	0
13	R	A6	0	0	0
13	R	A7	0	0	0
13	R	A8	0	0	0
14	L	A2	0	0	0
14	L	A3	0	0	0
14	L	A4	0	0	0
14	L	A5	0	0	0
14	L	A6	0	0	0
14	L	A7	0	0	0
14	L	A8	0	0	0
14	R	A2	0	0	0
14	R	A3	0	0	0
14	R	A4	0	0	0
14	R	A5	0	0	0
14	R	A6	1	1	1
14	R	A7	0	0	0
14	R	A8	0	0	0
15	L	A2	0	0	0
15	L	A3	0	0	0
15	L	A4	0	0	0
15	L	A5	0	0	0
15	L	A6	0	0	0
15	L	A7	0	0	0
15	L	A8	0	1	1
15	R	A2	0	1	1
15	R	A3	0	0	0
15	R	A4	0	0	0
15	R	A5	0	0	0
15	R	A6	1	1	1
15	R	A7	0	0	0
15	R	A8	0	0	0
16	L	A2	0	0	0
16	L	A3	0	0	0
16	L	A4	0	0	0
16	L	A5	0	0	0
16	L	A6	0	0	0
16	L	A7	0	0	0
16	L	A8	0	0	0
16	R	A2	0	0	0
16	R	A3	0	0	0
16	R	A4	0	0	0
16	R	A5	0	0	0
16	R	A6	0	0	0
16	R	A7	0	0	0
16	R	A8	0	0	0
17	L	A2	0	0	0
17	L	A3	0	0	0
17	L	A4	0	0	0
17	L	A5	0	0	0
17	L	A6	0	0	0
17	L	A7	0	0	0
17	L	A8	0	1	1
17	R	A2	0	0	0
17	R	A3	0	0	0
17	R	A4	0	0	0
17	R	A5	0	0	0
17	R	A6	0	0	0
17	R	A7	0	0	0
17	R	A8	0	0	0
18	L	A2	0	0	0
18	L	A3	0	0	0
18	L	A4	0	0	0
18	L	A5	0	0	0
18	L	A6	0	1	1
18	L	A7	0	0	0
18	L	A8	0	1	1
18	R	A2	0	0	0
18	R	A3	0	0	0
18	R	A4	0	0	0
18	R	A5	0	0	0
18	R	A6	0	0	0
18	R	A7	0	0	0
18	R	A8	0	0	0
19	L	A2	0	0	0
19	L	A3	0	0	0
19	L	A4	0	0	0
19	L	A5	0	1	1
19	L	A6	1	0	1
19	L	A7	0	0	0
19	L	A8	0	0	0
19	R	A2	0	0	0
19	R	A3	0	1	1
19	R	A4	0	0	0
19	R	A5	0	0	0
19	R	A6	0	0	0
19	R	A7	0	1	1
19	R	A8	0	0	0
