# Supplementary material for: Ptip and the Trr-COMPASS-like Complex Regulate Cardiac Progenitor Cell Division in the Drosophila Embryonic Heart Tube
Source: Int J Mol Sci. 2025 Aug 18;26(16):7954. doi: 10.3390/ijms26167954 (PMC12386242; doi:10.3390/ijms26167954)
Supplement: Supplementary file 1 [file ijms-26-07954-s001.zip › Table S2.xlsx]

## Sheet: Key
Key to Table S2: Analysis of cardiac cell division defects due to Ptip and trr mutations
Worksheet Tabs	Description
All worksheet tabs other than "Key"	Report describing the state (normal, exhibiting asymmetric cell division defects, exhibiting symmetric cell divisions defects, or exhibiting cell division defects at an earlier stage) of every cardiac hemisegment examined for wild-type embryos, Ptip mutant homozygotes, and trr mutant homozygotes. Each embryo also carries one copy of the svp-lacZ enhancer trap. Each hemisegment is uniquely identif…

## Sheet: Control
svp-lacZ/+
Embryo No.	Left (L) or Right (R)	Hemisegment No.	Hemisegment with any asymmetric cell division defects	Hemisegment with any earlier Svp cell division defects	Hemisegment with any symmetric cell division defects	Hemisegment with any cell division defects
1	L	A2	0	0	0	0
1	L	A3	0	0	0	0
1	L	A4	0	0	0	0
1	L	A5	0	0	0	0
1	L	A6	0	0	0	0
1	L	A7	0	0	0	0
1	L	A8	0	0	0	0
1	R	A2	0	0	0	0
1	R	A3	0	0	0	0
1	R	A4	0	0	0	0
1	R	A5	0	0	0	0
1	R	A6	0	0	0	0
1	R	A7	0	0	0	0
1	R	A8	0	0	0	0
2	L	A2	0	0	0	0
2	L	A3	0	0	0	0
2	L	A4	0	0	0	0
2	L	A5	0	0	0	0
2	L	A6	0	0	0	0
2	L	A7	0	0	0	0
2	L	A8	0	0	0	0
2	R	A2	0	0	0	0
2	R	A3	0	0	0	0
2	R	A4	0	0	0	0
2	R	A5	0	0	0	0
2	R	A6	0	0	0	0
2	R	A7	0	0	0	0
2	R	A8	0	0	0	0
3	L	A2	0	0	0	0
3	L	A3	0	0	0	0
3	L	A4	0	0	0	0
3	L	A5	0	0	0	0
3	L	A6	0	0	0	0
3	L	A7	0	0	0	0
3	L	A8	0	0	0	0
3	R	A2	0	0	0	0
3	R	A3	0	0	0	0
3	R	A4	0	0	0	0
3	R	A5	0	0	0	0
3	R	A6	0	0	1	1
3	R	A7	0	1	0	1
3	R	A8	0	0	0	0
4	L	A2	0	0	0	0
4	L	A3	0	0	0	0
4	L	A4	0	0	0	0
4	L	A5	0	0	0	0
4	L	A6	0	0	0	0
4	L	A7	0	0	0	0
4	L	A8	0	0	0	0
4	R	A2	0	0	0	0
4	R	A3	0	1	0	1
4	R	A4	0	0	0	0
4	R	A5	0	0	0	0
4	R	A6	0	0	0	0
4	R	A7	0	0	0	0
4	R	A8	0	0	0	0
5	L	A2	0	0	0	0
5	L	A3	0	0	0	0
5	L	A4	0	0	0	0
5	L	A5	0	0	0	0
5	L	A6	0	0	0	0
5	L	A7	0	0	0	0
5	L	A8	0	0	0	0
5	R	A2	0	0	0	0
5	R	A3	0	0	0	0
5	R	A4	0	0	0	0
5	R	A5	0	0	0	0
5	R	A6	0	0	0	0
5	R	A7	0	0	0	0
5	R	A8	0	0	0	0
6	L	A2	0	0	0	0
6	L	A3	0	0	0	0
6	L	A4	0	0	0	0
6	L	A5	0	0	0	0
6	L	A6	0	0	0	0
6	L	A7	0	0	1	1
6	L	A8	0	0	0	0
6	R	A2	0	0	0	0
6	R	A3	0	0	0	0
6	R	A4	0	0	0	0
6	R	A5	0	0	0	0
6	R	A6	0	0	0	0
6	R	A7	0	0	0	0
6	R	A8	0	0	0	0
7	L	A2	0	0	0	0
7	L	A3	0	0	0	0
7	L	A4	0	0	1	1
7	L	A5	0	0	0	0
7	L	A6	0	0	0	0
7	L	A7	0	0	0	0
7	L	A8	0	0	0	0
7	R	A2	0	0	0	0
7	R	A3	0	0	0	0
7	R	A4	0	0	0	0
7	R	A5	0	0	0	0
7	R	A6	0	0	0	0
7	R	A7	0	0	0	0
7	R	A8	0	0	0	0
8	L	A2	0	0	0	0
8	L	A3	0	0	0	0
8	L	A4	0	0	0	0
8	L	A5	0	0	0	0
8	L	A6	0	0	0	0
8	L	A7	0	0	0	0
8	L	A8	0	0	0	0
8	R	A2	0	0	0	0
8	R	A3	0	0	0	0
8	R	A4	0	0	0	0
8	R	A5	0	0	0	0
8	R	A6	0	0	0	0
8	R	A7	0	0	0	0
8	R	A8	0	0	0	0
9	L	A2	0	0	0	0
9	L	A3	0	0	0	0
9	L	A4	0	0	0	0
9	L	A5	0	0	0	0
9	L	A6	0	0	0	0
9	L	A7	0	0	0	0
9	L	A8	0	0	0	0
9	R	A2	0	0	0	0
9	R	A3	0	0	0	0
9	R	A4	0	0	0	0
9	R	A5	0	0	0	0
9	R	A6	0	0	0	0
9	R	A7	0	0	0	0
9	R	A8	0	0	0	0
10	L	A2	0	0	0	0
10	L	A3	0	0	0	0
10	L	A4	0	0	0	0
10	L	A5	0	0	0	0
10	L	A6	0	0	0	0
10	L	A7	0	0	0	0
10	L	A8	0	0	0	0
10	R	A2	0	0	0	0
10	R	A3	0	0	0	0
10	R	A4	0	0	0	0
10	R	A5	0	0	0	0
10	R	A6	0	0	0	0
10	R	A7	0	0	0	0
10	R	A8	0	0	0	0
11	L	A2	0	0	0	0
11	L	A3	0	0	1	1
11	L	A4	0	0	0	0
11	L	A5	0	0	0	0
11	L	A6	0	0	0	0
11	L	A7	0	0	0	0
11	L	A8	0	0	0	0
11	R	A2	0	0	0	0
11	R	A3	0	0	0	0
11	R	A4	0	0	0	0
11	R	A5	0	0	0	0
11	R	A6	0	0	0	0
11	R	A7	0	0	0	0
11	R	A8	0	0	0	0
12	L	A2	0	0	0	0
12	L	A3	0	0	0	0
12	L	A4	0	0	0	0
12	L	A5	0	0	0	0
12	L	A6	0	0	0	0
12	L	A7	0	0	0	0
12	L	A8	0	0	0	0
12	R	A2	0	0	0	0
12	R	A3	0	0	0	0
12	R	A4	0	0	0	0
12	R	A5	0	0	0	0
12	R	A6	0	0	1	1
12	R	A7	0	0	0	0
12	R	A8	0	0	0	0
13	L	A2	0	0	0	0
13	L	A3	0	0	0	0
13	L	A4	0	0	0	0
13	L	A5	0	0	0	0
13	L	A6	0	0	0	0
13	L	A7	0	0	0	0
13	L	A8	0	0	0	0
13	R	A2	0	0	0	0
13	R	A3	0	0	0	0
13	R	A4	0	0	0	0
13	R	A5	0	0	0	0
13	R	A6	0	0	0	0
13	R	A7	0	0	0	0
13	R	A8	0	0	0	0
14	L	A2	0	0	0	0
14	L	A3	0	0	0	0
14	L	A4	0	0	0	0
14	L	A5	0	0	0	0
14	L	A6	0	0	0	0
14	L	A7	0	0	0	0
14	L	A8	0	0	0	0
14	R	A2	0	0	0	0
14	R	A3	0	0	0	0
14	R	A4	0	0	0	0
14	R	A5	0	0	0	0
14	R	A6	0	0	0	0
14	R	A7	0	0	0	0
14	R	A8	0	0	0	0
15	L	A2	0	0	0	0
15	L	A3	0	0	0	0
15	L	A4	0	0	0	0
15	L	A5	0	0	0	0
15	L	A6	0	0	0	0
15	L	A7	0	0	0	0
15	L	A8	0	0	0	0
15	R	A2	0	0	0	0
15	R	A3	0	0	0	0
15	R	A4	0	0	0	0
15	R	A5	0	0	1	1
15	R	A6	0	0	0	0
15	R	A7	0	0	0	0
15	R	A8	0	0	0	0

## Sheet: Ptipc450
Ptipc450 svp-lacZ/Ptipc450
Embryo No.	Left (L) or Right (R)	Hemisegment No.	Hemisegment with any asymmetric cell division defects	Hemisegment with any earlier Svp cell division defects	Hemisegment with any symmetric cell division defects	Hemisegment with any cell division defects
1	L	A2	0	0	0	0
1	L	A3	0	0	0	0
1	L	A4	0	0	0	0
1	L	A5	0	0	0	0
1	L	A6	0	0	0	0
1	L	A7	0	0	0	0
1	L	A8	0	0	1	1
1	R	A2	0	0	0	0
1	R	A3	0	0	0	0
1	R	A4	0	0	0	0
1	R	A5	0	0	0	0
1	R	A6	0	0	0	0
1	R	A7	0	0	0	0
1	R	A8	0	0	1	1
2	L	A2	0	0	0	0
2	L	A3	0	0	0	0
2	L	A4	0	0	1	1
2	L	A5	0	0	0	0
2	L	A6	0	0	1	1
2	L	A7	0	0	0	0
2	L	A8	0	0	0	0
2	R	A2	0	0	0	0
2	R	A3	0	0	0	0
2	R	A4	0	0	0	0
2	R	A5	0	0	0	0
2	R	A6	0	0	0	0
2	R	A7	0	0	0	0
2	R	A8	0	0	0	0
3	L	A2	0	0	0	0
3	L	A3	0	0	0	0
3	L	A4	0	1	1	1
3	L	A5	0	0	0	0
3	L	A6	0	0	0	0
3	L	A7	1	0	0	1
3	L	A8	0	0	0	0
3	R	A2	0	0	0	0
3	R	A3	0	0	0	0
3	R	A4	0	0	1	1
3	R	A5	0	0	0	0
3	R	A6	0	0	0	0
3	R	A7	0	0	0	0
3	R	A8	0	0	0	0
4	L	A2	0	0	0	0
4	L	A3	0	0	0	0
4	L	A4	0	0	0	0
4	L	A5	0	0	0	0
4	L	A6	0	0	0	0
4	L	A7	0	0	0	0
4	L	A8	0	0	0	0
4	R	A2	0	0	0	0
4	R	A3	0	0	0	0
4	R	A4	0	0	0	0
4	R	A5	0	0	0	0
4	R	A6	0	0	0	0
4	R	A7	0	0	0	0
4	R	A8	0	1	0	1
5	L	A2	0	0	0	0
5	L	A3	0	0	0	0
5	L	A4	1	0	1	1
5	L	A5	0	0	0	0
5	L	A6	0	0	0	0
5	L	A7	0	0	0	0
5	L	A8	0	0	1	1
5	R	A2	0	0	0	0
5	R	A3	0	0	1	1
5	R	A4	0	0	0	0
5	R	A5	0	0	0	0
5	R	A6	0	0	0	0
5	R	A7	0	0	0	0
5	R	A8	0	0	0	0
6	L	A2	0	0	1	1
6	L	A3	0	0	0	0
6	L	A4	0	0	0	0
6	L	A5	0	0	0	0
6	L	A6	0	0	0	0
6	L	A7	0	0	0	0
6	L	A8	0	0	0	0
6	R	A2	0	0	0	0
6	R	A3	0	0	0	0
6	R	A4	0	0	0	0
6	R	A5	0	0	0	0
6	R	A6	0	1	1	1
6	R	A7	0	0	0	0
6	R	A8	0	0	0	0
7	L	A2	0	1	0	1
7	L	A3	0	0	0	1
7	L	A4	0	0	0	0
7	L	A5	0	0	0	0
7	L	A6	0	0	0	0
7	L	A7	0	0	0	0
7	L	A8	0	0	1	1
7	R	A2	0	0	0	0
7	R	A3	0	0	0	0
7	R	A4	0	0	0	0
7	R	A5	0	0	1	1
7	R	A6	0	0	0	0
7	R	A7	0	0	0	0
7	R	A8	0	0	1	1
8	L	A2	0	0	0	0
8	L	A3	0	0	0	0
8	L	A4	0	0	0	0
8	L	A5	0	0	1	1
8	L	A6	0	1	0	1
8	L	A7	0	0	0	0
8	L	A8	0	1	0	1
8	R	A2	0	0	0	0
8	R	A3	0	0	0	0
8	R	A4	0	0	0	0
8	R	A5	0	0	0	0
8	R	A6	0	0	0	0
8	R	A7	0	0	0	0
8	R	A8	0	0	0	0
9	L	A2	0	0	1	1
9	L	A3	0	0	0	0
9	L	A4	0	0	0	0
9	L	A5	0	0	0	0
9	L	A6	0	0	0	0
9	L	A7	0	0	0	0
9	L	A8	0	0	0	0
9	R	A2	0	0	1	1
9	R	A3	0	1	0	1
9	R	A4	0	0	0	0
9	R	A5	0	0	0	0
9	R	A6	0	0	0	0
9	R	A7	0	0	0	0
9	R	A8	0	0	0	0
10	L	A2	0	0	0	0
10	L	A3	0	0	0	0
10	L	A4	0	0	0	0
10	L	A5	0	0	0	0
10	L	A6	0	0	0	0
10	L	A7	0	0	0	0
10	L	A8	0	0	1	1
10	R	A2	0	0	0	0
10	R	A3	0	0	0	0
10	R	A4	0	0	0	0
10	R	A5	0	0	0	0
10	R	A6	0	0	0	0
10	R	A7	0	0	0	0
10	R	A8	0	0	1	1
11	L	A2	0	0	1	1
11	L	A3	0	0	0	0
11	L	A4	0	0	0	0
11	L	A5	0	0	0	0
11	L	A6	0	0	0	0
11	L	A7	0	0	0	0
11	L	A8	0	1	0	1
11	R	A2	0	0	0	0
11	R	A3	0	0	0	0
11	R	A4	0	0	0	0
11	R	A5	0	0	0	0
11	R	A6	0	0	0	0
11	R	A7	0	0	0	0
11	R	A8	0	0	0	0
12	L	A2	0	0	0	0
12	L	A3	0	0	0	0
12	L	A4	0	0	0	0
12	L	A5	0	0	1	1
12	L	A6	0	0	0	0
12	L	A7	0	0	0	0
12	L	A8	0	0	1	1
12	R	A2	0	0	0	0
12	R	A3	0	0	0	0
12	R	A4	0	0	0	0
12	R	A5	0	0	1	1
12	R	A6	0	0	0	0
12	R	A7	0	0	1	1
12	R	A8	0	0	0	0
13	L	A2	1	0	1	1
13	L	A3	0	0	0	0
13	L	A4	0	0	1	1
13	L	A5	0	0	1	1
13	L	A6	0	0	0	0
13	L	A7	0	0	0	0
13	L	A8	0	0	1	1
13	R	A2	0	0	1	1
13	R	A3	0	0	0	0
13	R	A4	0	0	0	0
13	R	A5	0	1	0	1
13	R	A6	0	0	0	0
13	R	A7	0	0	1	1
13	R	A8	1	1	1	1
14	L	A2	0	0	0	0
14	L	A3	0	0	1	1
14	L	A4	0	0	0	0
14	L	A5	0	0	0	0
14	L	A6	0	0	0	0
14	L	A7	0	0	0	0
14	L	A8	0	0	0	0
14	R	A2	0	0	0	0
14	R	A3	0	0	0	0
14	R	A4	0	0	0	0
14	R	A5	0	0	0	0
14	R	A6	0	0	0	0
14	R	A7	0	0	0	0
14	R	A8	0	0	0	0
15	L	A2	0	0	0	0
15	L	A3	0	0	0	0
15	L	A4	0	0	0	0
15	L	A5	0	0	0	0
15	L	A6	0	0	0	0
15	L	A7	0	0	0	0
15	L	A8	0	0	0	0
15	R	A2	0	1	0	1
15	R	A3	0	0	0	0
15	R	A4	0	0	0	0
15	R	A5	0	0	0	0
15	R	A6	0	0	0	0
15	R	A7	0	0	0	0
15	R	A8	0	0	0	0

## Sheet: PtipMI03338
PtipMI03338 svp-lacZ/PtipMI03338
Embryo No.	Left (L) or Right (R)	Hemisegment No.	Hemisegment with any asymmetric cell division defects	Hemisegment with any earlier Svp cell division defects	Hemisegment with any symmetric cell division defects	Hemisegment with any cell division defects
1	L	A2	0	0	1	1
1	L	A3	0	0	0	0
1	L	A4	0	0	0	0
1	L	A5	0	0	0	0
1	L	A6	0	0	1	1
1	L	A7	0	0	0	0
1	L	A8	0	1	0	1
1	R	A2	0	0	0	0
1	R	A3	0	0	1	1
1	R	A4	0	0	0	0
1	R	A5	0	1	0	1
1	R	A6	0	0	0	0
1	R	A7	0	1	0	1
1	R	A8	0	1	1	0
2	L	A2	0	0	1	1
2	L	A3	0	0	1	1
2	L	A4	0	1	0	1
2	L	A5	0	1	0	1
2	L	A6	0	0	0	0
2	L	A7	0	0	1	1
2	L	A8	0	0	0	0
2	R	A2	0	0	0	0
2	R	A3	0	0	0	0
2	R	A4	0	0	0	0
2	R	A5	0	0	1	1
2	R	A6	0	0	0	0
2	R	A7	0	0	1	1
2	R	A8	0	0	0	0
3	L	A2	0	0	0	0
3	L	A3	0	0	0	0
3	L	A4	0	0	1	1
3	L	A5	0	1	0	1
3	L	A6	0	0	0	0
3	L	A7	0	0	0	0
3	L	A8	0	0	0	0
3	R	A2	0	0	1	1
3	R	A3	0	1	0	1
3	R	A4	0	0	1	1
3	R	A5	0	1	0	1
3	R	A6	0	1	0	1
3	R	A7	0	0	0	0
3	R	A8	0	0	1	1
4	L	A2	0	0	0	0
4	L	A3	1	0	0	1
4	L	A4	0	0	0	0
4	L	A5	0	0	0	0
4	L	A6	0	0	0	0
4	L	A7	0	0	0	0
4	L	A8	0	0	0	0
4	R	A2	1	0	0	1
4	R	A3	0	0	0	0
4	R	A4	0	0	0	0
4	R	A5	1	1	0	1
4	R	A6	0	0	0	0
4	R	A7	0	0	0	0
4	R	A8	0	0	0	0
5	L	A2	0	0	0	0
5	L	A3	0	0	0	0
5	L	A4	0	0	1	1
5	L	A5	0	0	0	0
5	L	A6	0	0	0	0
5	L	A7	0	0	0	0
5	L	A8	0	0	1	1
5	R	A2	0	0	0	0
5	R	A3	0	0	0	0
5	R	A4	0	0	0	0
5	R	A5	0	0	0	0
5	R	A6	0	0	0	0
5	R	A7	0	0	0	0
5	R	A8	0	0	0	0
6	L	A2	0	0	1	1
6	L	A3	0	0	1	1
6	L	A4	0	0	0	0
6	L	A5	0	0	0	0
6	L	A6	0	0	0	0
6	L	A7	0	0	1	1
6	L	A8	0	1	1	1
6	R	A2	0	0	0	0
6	R	A3	0	0	0	0
6	R	A4	0	0	0	0
6	R	A5	0	0	0	0
6	R	A6	1	0	0	1
6	R	A7	0	0	0	0
6	R	A8	0	0	1	1
7	L	A2	0	1	0	1
7	L	A3	0	0	0	0
7	L	A4	0	1	1	1
7	L	A5	0	0	0	0
7	L	A6	1	0	0	1
7	L	A7	0	0	0	0
7	L	A8	0	0	0	0
7	R	A2	0	0	0	0
7	R	A3	0	0	0	0
7	R	A4	0	0	0	0
7	R	A5	0	0	0	0
7	R	A6	1	0	0	1
7	R	A7	0	0	0	0
7	R	A8	0	1	1	1
8	L	A2	0	0	0	0
8	L	A3	0	0	0	0
8	L	A4	0	0	0	0
8	L	A5	0	0	0	0
8	L	A6	1	0	0	1
8	L	A7	0	0	0	0
8	L	A8	0	0	1	1
8	R	A2	0	1	0	1
8	R	A3	0	0	0	0
8	R	A4	0	0	0	0
8	R	A5	0	0	0	0
8	R	A6	0	0	0	0
8	R	A7	0	0	0	0
8	R	A8	0	0	0	0
9	L	A2	0	0	0	0
9	L	A3	0	0	0	0
9	L	A4	0	0	0	0
9	L	A5	0	0	0	0
9	L	A6	0	0	0	0
9	L	A7	0	0	1	1
9	L	A8	0	0	0	0
9	R	A2	0	0	1	1
9	R	A3	0	1	0	1
9	R	A4	0	0	1	1
9	R	A5	0	0	0	0
9	R	A6	0	0	1	1
9	R	A7	0	0	0	0
9	R	A8	0	0	1	1
10	L	A2	0	0	0	0
10	L	A3	0	0	0	0
10	L	A4	0	1	0	1
10	L	A5	0	0	0	0
10	L	A6	0	1	1	1
10	L	A7	0	0	0	0
10	L	A8	0	0	0	0
10	R	A2	0	0	0	0
10	R	A3	0	0	0	0
10	R	A4	0	0	0	0
10	R	A5	0	0	0	0
10	R	A6	0	0	0	0
10	R	A7	0	0	0	0
10	R	A8	0	1	0	1
11	L	A2	0	0	0	0
11	L	A3	0	0	0	0
11	L	A4	0	0	1	1
11	L	A5	0	1	1	1
11	L	A6	0	0	0	0
11	L	A7	0	1	0	0
11	L	A8	0	0	0	0
11	R	A2	0	0	1	1
11	R	A3	0	0	1	1
11	R	A4	0	1	0	1
11	R	A5	0	0	0	0
11	R	A6	0	0	0	0
11	R	A7	0	0	0	0
11	R	A8	0	0	0	0
12	L	A2	0	0	0	0
12	L	A3	0	0	0	0
12	L	A4	0	0	0	0
12	L	A5	0	0	0	0
12	L	A6	0	0	0	0
12	L	A7	0	0	1	1
12	L	A8	0	0	1	1
12	R	A2	0	0	1	1
12	R	A3	0	1	0	1
12	R	A4	1	1	0	1
12	R	A5	0	0	0	0
12	R	A6	0	0	0	0
12	R	A7	0	0	1	1
12	R	A8	0	0	1	1
13	L	A2	0	0	0	0
13	L	A3	0	0	0	0
13	L	A4	0	0	0	0
13	L	A5	0	0	0	0
13	L	A6	0	0	0	0
13	L	A7	0	0	0	0
13	L	A8	0	0	0	0
13	R	A2	0	0	0	0
13	R	A3	0	0	0	0
13	R	A4	0	0	0	0
13	R	A5	0	0	0	0
13	R	A6	0	0	1	1
13	R	A7	0	1	0	1
13	R	A8	0	0	0	0
14	L	A2	0	0	0	0
14	L	A3	0	0	1	1
14	L	A4	0	0	1	1
14	L	A5	0	1	0	1
14	L	A6	0	0	0	0
14	L	A7	0	0	0	0
14	L	A8	0	1	0	1
14	R	A2	0	0	1	1
14	R	A3	0	0	0	0
14	R	A4	0	0	0	0
14	R	A5	0	0	1	1
14	R	A6	0	0	1	1
14	R	A7	0	0	0	0
14	R	A8	0	1	0	1
15	L	A2	0	0	0	0
15	L	A3	0	0	0	0
15	L	A4	0	0	0	0
15	L	A5	0	0	0	0
15	L	A6	0	0	0	0
15	L	A7	0	0	0	0
15	L	A8	0	1	0	1
15	R	A2	0	0	0	0
15	R	A3	0	0	1	1
15	R	A4	0	0	0	0
15	R	A5	0	0	0	0
15	R	A6	0	0	0	0
15	R	A7	0	0	0	0
15	R	A8	0	0	0	0

## Sheet: trrC2375X
trrC2375X/Y; svp-lacZ/+
Embryo No.	Left (L) or Right (R)	Hemisegment No.	Hemisegment with any asymmetric cell division defects	Hemisegment with any earlier Svp cell division defects	Hemisegment with any symmetric cell division defects	Hemisegment with any cell division defects
1	L	A2	0	0	0	0
1	L	A3	0	0	0	0
1	L	A4	0	0	0	0
1	L	A5	0	0	0	0
1	L	A6	0	1	0	1
1	L	A7	0	0	0	0
1	L	A8	0	0	0	0
1	R	A2	0	0	0	0
1	R	A3	0	0	1	1
1	R	A4	0	1	0	1
1	R	A5	0	0	0	0
1	R	A6	0	0	0	0
1	R	A7	0	0	0	0
1	R	A8	0	0	0	0
2	L	A2	1	0	0	1
2	L	A3	0	0	0	0
2	L	A4	0	0	1	1
2	L	A5	0	1	0	1
2	L	A6	0	0	0	0
2	L	A7	0	0	0	0
2	L	A8	0	1	0	1
2	R	A2	1	0	1	1
2	R	A3	0	0	1	1
2	R	A4	0	1	0	1
2	R	A5	0	0	1	1
2	R	A6	0	0	0	0
2	R	A7	0	0	1	1
2	R	A8	0	0	0	0
3	L	A2	0	0	0	0
3	L	A3	0	0	0	0
3	L	A4	0	0	0	0
3	L	A5	0	0	0	0
3	L	A6	0	0	0	0
3	L	A7	0	0	0	0
3	L	A8	0	0	0	0
3	R	A2	0	0	0	0
3	R	A3	0	1	0	1
3	R	A4	0	0	0	0
3	R	A5	0	0	1	1
3	R	A6	0	0	1	1
3	R	A7	0	0	1	1
3	R	A8	0	0	1	1
4	L	A2	0	0	0	0
4	L	A3	0	0	0	0
4	L	A4	0	1	0	1
4	L	A5	0	0	0	0
4	L	A6	0	0	0	0
4	L	A7	0	0	0	0
4	L	A8	0	0	1	1
4	R	A2	0	0	1	1
4	R	A3	0	1	0	1
4	R	A4	0	0	0	0
4	R	A5	0	0	0	0
4	R	A6	0	0	0	0
4	R	A7	0	0	0	0
4	R	A8	0	0	1	1
5	L	A2	0	0	0	0
5	L	A3	0	1	0	1
5	L	A4	0	0	0	0
5	L	A5	0	0	0	0
5	L	A6	0	1	1	1
5	L	A7	0	0	0	0
5	L	A8	0	0	1	1
5	R	A2	0	0	0	0
5	R	A3	0	0	0	0
5	R	A4	0	0	0	0
5	R	A5	0	1	1	1
5	R	A6	0	0	0	0
5	R	A7	0	0	0	0
5	R	A8	0	0	1	1
6	L	A2	0	1	0	1
6	L	A3	0	0	0	0
6	L	A4	0	0	1	1
6	L	A5	0	0	0	0
6	L	A6	0	0	1	1
6	L	A7	0	1	0	1
6	L	A8	0	0	1	1
6	R	A2	0	0	1	1
6	R	A3	0	0	0	0
6	R	A4	0	0	1	1
6	R	A5	0	0	0	0
6	R	A6	0	0	0	0
6	R	A7	0	0	0	0
6	R	A8	0	0	0	0
7	L	A2	1	0	0	1
7	L	A3	0	0	1	1
7	L	A4	0	0	1	1
7	L	A5	0	0	0	0
7	L	A6	0	1	0	1
7	L	A7	0	0	0	0
7	L	A8	0	0	0	0
7	R	A2	0	0	0	0
7	R	A3	0	0	0	0
7	R	A4	0	0	0	0
7	R	A5	0	0	1	1
7	R	A6	0	0	0	0
7	R	A7	0	0	1	1
7	R	A8	0	0	0	0
8	L	A2	0	0	0	0
8	L	A3	0	0	0	0
8	L	A4	0	0	1	1
8	L	A5	0	0	0	0
8	L	A6	0	0	0	0
8	L	A7	0	0	0	0
8	L	A8	0	0	0	0
8	R	A2	0	0	0	0
8	R	A3	0	0	0	0
8	R	A4	0	0	0	0
8	R	A5	0	1	0	1
8	R	A6	0	0	0	0
8	R	A7	0	0	0	0
8	R	A8	0	0	0	0
9	L	A2	0	0	0	0
9	L	A3	0	0	0	0
9	L	A4	0	0	0	0
9	L	A5	0	0	0	0
9	L	A6	0	0	1	1
9	L	A7	0	0	0	0
9	L	A8	0	0	0	0
9	R	A2	0	0	0	0
9	R	A3	0	0	0	0
9	R	A4	0	1	1	1
9	R	A5	0	1	0	1
9	R	A6	0	0	0	0
9	R	A7	0	0	0	0
9	R	A8	0	0	0	0
10	L	A2	0	1	0	1
10	L	A3	0	0	0	0
10	L	A4	0	0	1	1
10	L	A5	0	0	1	1
10	L	A6	0	0	0	0
10	L	A7	0	0	0	0
10	L	A8	0	0	0	0
10	R	A2	0	0	0	0
10	R	A3	0	0	0	0
10	R	A4	0	0	0	0
10	R	A5	0	1	1	1
10	R	A6	0	0	0	0
10	R	A7	0	0	0	0
10	R	A8	0	0	0	0
11	L	A2	0	0	0	0
11	L	A3	0	0	0	0
11	L	A4	0	0	0	0
11	L	A5	0	0	0	0
11	L	A6	0	0	0	0
11	L	A7	0	0	0	0
11	L	A8	0	0	0	0
11	R	A2	0	0	0	0
11	R	A3	0	0	0	0
11	R	A4	0	0	0	0
11	R	A5	0	0	0	0
11	R	A6	0	0	1	1
11	R	A7	0	1	0	1
11	R	A8	0	0	0	0
12	L	A2	0	1	0	1
12	L	A3	0	0	0	0
12	L	A4	0	0	0	0
12	L	A5	0	1	1	1
12	L	A6	1	0	0	1
12	L	A7	0	0	1	1
12	L	A8	0	0	0	0
12	R	A2	0	1	0	1
12	R	A3	0	0	0	0
12	R	A4	0	0	0	0
12	R	A5	0	0	1	1
12	R	A6	0	0	0	0
12	R	A7	0	1	1	1
12	R	A8	0	0	0	0
13	L	A2	0	0	1	1
13	L	A3	0	0	1	1
13	L	A4	0	0	0	0
13	L	A5	0	0	0	0
13	L	A6	0	0	0	0
13	L	A7	0	0	0	0
13	L	A8	0	0	0	0
13	R	A2	0	0	0	0
13	R	A3	0	0	0	0
13	R	A4	0	0	0	0
13	R	A5	0	0	1	1
13	R	A6	0	0	1	1
13	R	A7	0	0	0	0
13	R	A8	0	0	0	0
14	L	A2	0	1	1	1
14	L	A3	0	0	0	0
14	L	A4	0	0	0	0
14	L	A5	0	0	0	0
14	L	A6	0	0	0	0
14	L	A7	0	0	0	0
14	L	A8	0	0	0	0
14	R	A2	0	0	0	0
14	R	A3	0	1	1	1
14	R	A4	0	1	0	1
14	R	A5	0	0	0	0
14	R	A6	0	1	0	1
14	R	A7	0	0	0	0
14	R	A8	0	0	0	0

## Sheet: trrB
trrB/Y; svp-lacZ/+
Embryo No.	Left (L) or Right (R)	Hemisegment No.	Hemisegment with any asymmetric cell division defects	Hemisegment with any earlier Svp cell division defects	Hemisegment with any symmetric cell division defects	Hemisegment with any cell division defects
1	L	A2	0	0	0	0
1	L	A3	0	0	0	0
1	L	A4	0	0	0	0
1	L	A5	0	0	1	1
1	L	A6	0	0	0	0
1	L	A7	0	0	0	0
1	L	A8	0	0	0	0
1	R	A2	0	0	0	0
1	R	A3	0	0	0	0
1	R	A4	0	0	0	0
1	R	A5	0	0	1	1
1	R	A6	0	1	0	1
1	R	A7	1	0	0	1
1	R	A8	0	0	0	0
2	L	A2	0	0	0	0
2	L	A3	0	0	0	0
2	L	A4	0	0	0	0
2	L	A5	0	0	0	0
2	L	A6	0	0	1	1
2	L	A7	0	0	0	0
2	L	A8	0	0	0	0
2	R	A2	1	1	1	1
2	R	A3	0	0	1	1
2	R	A4	0	1	1	1
2	R	A5	0	0	0	0
2	R	A6	0	0	0	0
2	R	A7	0	0	0	0
2	R	A8	0	0	0	0
3	L	A2	0	0	0	0
3	L	A3	0	0	0	0
3	L	A4	0	0	1	1
3	L	A5	1	0	0	1
3	L	A6	0	1	0	1
3	L	A7	0	0	1	1
3	L	A8	0	0	0	0
3	R	A2	0	0	1	1
3	R	A3	0	0	0	0
3	R	A4	0	0	0	0
3	R	A5	0	0	1	1
3	R	A6	0	0	0	0
3	R	A7	0	0	0	0
3	R	A8	0	0	0	0
4	L	A2	0	0	0	0
4	L	A3	0	0	0	0
4	L	A4	0	0	0	0
4	L	A5	0	0	0	0
4	L	A6	0	0	0	0
4	L	A7	0	0	0	0
4	L	A8	0	0	1	1
4	R	A2	0	0	0	0
4	R	A3	0	0	0	0
4	R	A4	0	0	0	0
4	R	A5	0	0	0	0
4	R	A6	0	0	1	1
4	R	A7	0	0	1	1
4	R	A8	0	0	0	0
5	L	A2	0	0	0	0
5	L	A3	0	0	0	0
5	L	A4	0	0	0	0
5	L	A5	0	0	0	0
5	L	A6	0	0	0	0
5	L	A7	0	0	0	0
5	L	A8	0	0	0	0
5	R	A2	0	0	0	0
5	R	A3	0	0	0	0
5	R	A4	0	0	0	0
5	R	A5	0	1	1	1
5	R	A6	0	1	0	1
5	R	A7	0	0	1	1
5	R	A8	0	0	0	0
6	L	A2	0	0	0	0
6	L	A3	0	0	1	1
6	L	A4	0	0	0	0
6	L	A5	0	0	1	1
6	L	A6	0	0	0	0
6	L	A7	0	0	0	0
6	L	A8	0	0	0	0
6	R	A2	0	0	0	0
6	R	A3	0	0	0	0
6	R	A4	0	0	0	0
6	R	A5	0	0	1	1
6	R	A6	0	0	1	1
6	R	A7	1	0	0	1
6	R	A8	0	0	0	0
7	L	A2	0	0	0	0
7	L	A3	0	0	1	1
7	L	A4	0	0	0	0
7	L	A5	0	0	0	0
7	L	A6	0	1	0	1
7	L	A7	0	0	0	0
7	L	A8	0	0	0	0
7	R	A2	0	0	0	0
7	R	A3	0	0	0	0
7	R	A4	0	0	0	0
7	R	A5	0	0	1	0
7	R	A6	0	1	1	1
7	R	A7	0	0	0	1
7	R	A8	0	1	0	1
8	L	A2	0	0	0	0
8	L	A3	0	0	1	1
8	L	A4	0	0	1	1
8	L	A5	0	0	0	0
8	L	A6	0	1	0	1
8	L	A7	0	0	0	0
8	L	A8	0	0	0	0
8	R	A2	0	0	0	0
8	R	A3	0	0	0	0
8	R	A4	0	0	0	0
8	R	A5	0	0	0	0
8	R	A6	0	0	1	1
8	R	A7	0	0	0	0
8	R	A8	0	1	0	1
9	L	A2	0	0	1	1
9	L	A3	0	0	0	0
9	L	A4	0	0	1	1
9	L	A5	0	0	0	0
9	L	A6	0	0	1	1
9	L	A7	0	0	1	1
9	L	A8	0	0	0	0
9	R	A2	0	0	0	0
9	R	A3	0	0	0	0
9	R	A4	0	0	0	0
9	R	A5	0	1	0	1
9	R	A6	0	0	1	1
9	R	A7	0	0	0	0
9	R	A8	0	0	1	1
10	L	A2	0	0	0	0
10	L	A3	0	0	0	0
10	L	A4	0	0	0	0
10	L	A5	0	0	0	0
10	L	A6	0	0	0	0
10	L	A7	0	0	0	0
10	L	A8	0	1	0	1
10	R	A2	0	0	0	0
10	R	A3	0	0	1	1
10	R	A4	0	0	0	0
10	R	A5	0	0	0	0
10	R	A6	0	1	1	1
10	R	A7	0	0	0	0
10	R	A8	0	0	0	0
11	L	A2	0	0	0	0
11	L	A3	0	0	0	0
11	L	A4	0	0	1	1
11	L	A5	0	1	1	1
11	L	A6	0	0	0	0
11	L	A7	0	1	0	1
11	L	A8	0	0	1	1
11	R	A2	0	1	1	1
11	R	A3	0	0	0	0
11	R	A4	0	0	0	0
11	R	A5	0	0	1	1
11	R	A6	0	0	1	1
11	R	A7	0	0	0	0
11	R	A8	0	0	0	0
12	L	A2	0	0	1	1
12	L	A3	0	0	0	0
12	L	A4	0	0	0	0
12	L	A5	0	0	0	0
12	L	A6	0	0	0	0
12	L	A7	0	0	1	1
12	L	A8	0	0	0	0
12	R	A2	0	0	0	0
12	R	A3	0	0	0	0
12	R	A4	0	0	0	0
12	R	A5	0	0	0	0
12	R	A6	0	0	0	0
12	R	A7	0	0	0	0
12	R	A8	0	0	0	0
13	L	A2	0	0	0	0
13	L	A3	0	0	0	0
13	L	A4	0	0	0	0
13	L	A5	1	0	0	1
13	L	A6	0	0	0	0
13	L	A7	0	0	0	0
13	L	A8	0	0	0	0
13	R	A2	0	0	0	0
13	R	A3	0	0	0	0
13	R	A4	0	0	0	0
13	R	A5	0	0	1	1
13	R	A6	0	0	0	0
13	R	A7	0	0	0	0
13	R	A8	0	0	0	0
14	L	A2	0	0	0	0
14	L	A3	0	0	0	0
14	L	A4	0	0	0	0
14	L	A5	0	0	1	1
14	L	A6	0	0	0	0
14	L	A7	0	0	0	0
14	L	A8	0	0	0	0
14	R	A2	0	0	0	0
14	R	A3	0	0	1	1
14	R	A4	0	1	1	1
14	R	A5	0	0	0	0
14	R	A6	0	0	0	0
14	R	A7	0	0	0	0
14	R	A8	0	0	0	0
15	L	A2	0	0	0	0
15	L	A3	0	0	0	0
15	L	A4	0	0	0	0
15	L	A5	0	0	0	0
15	L	A6	0	0	0	0
15	L	A7	0	0	0	0
15	L	A8	0	1	0	1
15	R	A2	0	0	0	0
15	R	A3	0	0	0	0
15	R	A4	0	0	1	1
15	R	A5	0	0	0	1
15	R	A6	0	0	0	0
15	R	A7	0	0	1	1
15	R	A8	0	0	0	0
