# Supplementary material for: Ptip and the Trr-COMPASS-like Complex Regulate Cardiac Progenitor Cell Division in the Drosophila Embryonic Heart Tube
Source: Int J Mol Sci. 2025 Aug 18;26(16):7954. doi: 10.3390/ijms26167954 (PMC12386242; doi:10.3390/ijms26167954)
Supplement: Supplementary file 1 [file ijms-26-07954-s001.zip › Table S3.xlsx]

## Sheet: Key
Key to Table S3: Genetic interaction analyses between Ptip and trr, Ptip and Set1, and Ptip and trx
Worksheet Tabs	Description
All worksheet tabs other than "Key"	Report describing the state (normal, exhibiting asymmetric cell division defects, exhibiting symmetric cell divisions defects, or exhibiting cell division defects at an earlier stage) of every cardiac hemisegment examined for single heterozygotes of Ptip, trr, Set1, and trx mutations as well as double heterozygotes of trr, Set1, and trx mutations with Ptip. Each hemisegment is uniquely identified…

## Sheet: PtipMI03338 single het
PtipMI03338/svp-lacZ
Embryo No.	Left (L) or Right (R)	Hemisegment No.	Hemisegment with any asymmetric cell division defects	Hemisegment with any earlier Svp cell division defects	Hemisegment with any symmetric cell division defects	Hemisegment with any cell division defects
1	L	A2	0	0	0	0
1	L	A3	0	0	0	0
1	L	A4	0	0	0	0
1	L	A5	0	0	0	0
1	L	A6	0	0	0	0
1	L	A7	0	0	0	0
1	L	A8	0	0	0	0
1	R	A2	0	0	0	0
1	R	A3	0	0	0	0
1	R	A4	0	0	0	0
1	R	A5	0	0	0	0
1	R	A6	0	0	0	0
1	R	A7	0	0	0	0
1	R	A8	0	0	0	0
2	L	A2	0	0	0	0
2	L	A3	0	0	0	0
2	L	A4	0	0	0	0
2	L	A5	0	0	0	0
2	L	A6	0	0	0	0
2	L	A7	0	0	0	0
2	L	A8	0	0	0	0
2	R	A2	0	0	0	0
2	R	A3	0	0	0	0
2	R	A4	0	0	0	0
2	R	A5	0	0	0	0
2	R	A6	0	0	0	0
2	R	A7	1	1	0	1
2	R	A8	0	0	0	0
3	L	A2	0	0	0	0
3	L	A3	0	0	0	0
3	L	A4	0	0	0	0
3	L	A5	0	0	0	0
3	L	A6	0	0	0	0
3	L	A7	0	0	0	0
3	L	A8	0	0	0	0
3	R	A2	0	0	0	0
3	R	A3	0	0	0	0
3	R	A4	0	0	0	0
3	R	A5	0	0	0	0
3	R	A6	0	0	0	0
3	R	A7	0	0	0	0
3	R	A8	0	0	0	0
4	L	A2	0	0	0	0
4	L	A3	0	0	0	0
4	L	A4	0	0	0	0
4	L	A5	0	0	0	0
4	L	A6	0	0	0	0
4	L	A7	0	0	0	0
4	L	A8	0	0	0	0
4	R	A2	0	0	0	0
4	R	A3	0	0	0	0
4	R	A4	0	0	0	0
4	R	A5	0	0	0	0
4	R	A6	0	0	0	0
4	R	A7	0	0	0	0
4	R	A8	0	0	0	0
5	L	A2	0	0	0	0
5	L	A3	0	0	0	0
5	L	A4	0	0	0	0
5	L	A5	0	0	0	0
5	L	A6	0	0	0	0
5	L	A7	0	0	0	0
5	L	A8	0	0	0	0
5	R	A2	0	0	0	0
5	R	A3	0	0	0	0
5	R	A4	0	0	0	0
5	R	A5	0	0	0	0
5	R	A6	0	0	0	0
5	R	A7	0	0	0	0
5	R	A8	0	0	0	0
6	L	A2	0	0	0	0
6	L	A3	0	0	0	0
6	L	A4	0	0	0	0
6	L	A5	0	0	0	0
6	L	A6	0	0	0	0
6	L	A7	0	0	0	0
6	L	A8	0	0	0	0
6	R	A2	0	0	0	0
6	R	A3	0	0	1	1
6	R	A4	0	0	0	0
6	R	A5	0	0	0	0
6	R	A6	0	0	0	0
6	R	A7	0	0	0	0
6	R	A8	0	0	0	0
7	L	A2	0	0	0	0
7	L	A3	0	0	0	0
7	L	A4	0	0	0	0
7	L	A5	0	0	0	0
7	L	A6	0	0	0	0
7	L	A7	0	1	0	1
7	L	A8	0	0	0	0
7	R	A2	0	0	0	0
7	R	A3	0	0	0	0
7	R	A4	0	0	0	0
7	R	A5	0	0	0	0
7	R	A6	0	0	0	0
7	R	A7	0	0	0	0
7	R	A8	0	0	0	0
8	L	A2	0	0	0	0
8	L	A3	0	0	0	0
8	L	A4	0	0	0	0
8	L	A5	0	0	0	0
8	L	A6	0	0	0	0
8	L	A7	0	0	0	0
8	L	A8	0	0	0	0
8	R	A2	0	0	0	0
8	R	A3	0	0	0	0
8	R	A4	0	0	0	0
8	R	A5	0	0	0	0
8	R	A6	0	0	0	0
8	R	A7	0	0	0	0
8	R	A8	0	0	0	0
9	L	A2	0	0	0	0
9	L	A3	0	0	0	0
9	L	A4	0	0	0	0
9	L	A5	0	0	0	0
9	L	A6	0	0	0	0
9	L	A7	0	0	0	0
9	L	A8	0	0	0	0
9	R	A2	0	0	0	0
9	R	A3	0	0	0	0
9	R	A4	0	0	0	0
9	R	A5	0	0	0	0
9	R	A6	0	0	0	0
9	R	A7	0	0	0	0
9	R	A8	0	0	0	0
10	L	A2	0	0	0	0
10	L	A3	0	0	0	0
10	L	A4	0	0	0	0
10	L	A5	0	0	0	0
10	L	A6	0	0	0	0
10	L	A7	0	0	0	0
10	L	A8	0	0	0	0
10	R	A2	0	0	0	0
10	R	A3	0	0	0	0
10	R	A4	0	0	0	0
10	R	A5	0	0	0	0
10	R	A6	0	0	0	0
10	R	A7	0	0	0	0
10	R	A8	0	0	0	0
11	L	A2	0	0	0	0
11	L	A3	0	0	0	0
11	L	A4	0	0	0	0
11	L	A5	0	0	0	0
11	L	A6	0	0	0	0
11	L	A7	0	0	0	0
11	L	A8	0	0	0	0
11	R	A2	0	0	0	0
11	R	A3	0	1	0	1
11	R	A4	0	0	0	0
11	R	A5	0	0	0	0
11	R	A6	0	0	0	0
11	R	A7	0	0	0	0
11	R	A8	0	0	0	0
12	L	A2	0	0	0	0
12	L	A3	0	0	0	0
12	L	A4	0	0	0	0
12	L	A5	0	0	0	0
12	L	A6	0	0	0	0
12	L	A7	0	0	0	0
12	L	A8	0	0	0	0
12	R	A2	0	0	0	0
12	R	A3	0	0	0	0
12	R	A4	0	0	0	0
12	R	A5	0	0	0	0
12	R	A6	0	0	0	0
12	R	A7	0	0	0	0
12	R	A8	0	0	0	0
13	L	A2	0	0	0	0
13	L	A3	0	0	0	0
13	L	A4	0	0	0	0
13	L	A5	0	0	0	0
13	L	A6	0	0	0	0
13	L	A7	0	0	0	0
13	L	A8	0	0	0	0
13	R	A2	0	0	0	0
13	R	A3	0	0	0	0
13	R	A4	0	0	0	0
13	R	A5	0	0	0	0
13	R	A6	0	0	0	0
13	R	A7	0	0	0	0
13	R	A8	0	0	0	0
14	L	A2	0	0	0	0
14	L	A3	0	0	0	0
14	L	A4	0	0	0	0
14	L	A5	0	0	0	0
14	L	A6	0	0	0	0
14	L	A7	0	0	0	0
14	L	A8	0	0	0	0
14	R	A2	0	0	0	0
14	R	A3	0	0	0	0
14	R	A4	0	0	0	0
14	R	A5	0	0	0	0
14	R	A6	0	0	0	0
14	R	A7	0	0	0	0
14	R	A8	0	0	0	0
15	L	A2	0	0	0	0
15	L	A3	0	0	0	0
15	L	A4	0	0	0	0
15	L	A5	0	0	0	0
15	L	A6	0	0	0	0
15	L	A7	0	0	0	0
15	L	A8	0	0	0	0
15	R	A2	0	0	0	0
15	R	A3	0	0	0	0
15	R	A4	0	0	0	0
15	R	A5	0	0	0	0
15	R	A6	0	0	0	0
15	R	A7	0	0	0	0
15	R	A8	0	0	0	0

## Sheet: trrC2375X single het
trrC2375X/+; svp-lacZ/+
Embryo No.	Left (L) or Right (R)	Hemisegment No.	Hemisegment with any asymmetric cell division defects	Hemisegment with any earlier Svp cell division defects	Hemisegment with any symmetric cell division defects	Hemisegment with any cell division defects
1	L	A2	0	0	0	0
1	L	A3	0	0	0	0
1	L	A4	0	0	0	0
1	L	A5	0	0	0	0
1	L	A6	0	0	0	0
1	L	A7	0	0	0	0
1	L	A8	0	0	0	0
1	R	A2	0	0	0	0
1	R	A3	0	0	0	0
1	R	A4	0	0	0	0
1	R	A5	0	0	0	0
1	R	A6	0	0	0	0
1	R	A7	0	0	0	0
1	R	A8	0	0	0	0
2	L	A2	0	0	0	0
2	L	A3	0	0	0	0
2	L	A4	0	0	0	0
2	L	A5	0	0	0	0
2	L	A6	0	0	0	0
2	L	A7	0	0	0	0
2	L	A8	0	0	0	0
2	R	A2	0	0	0	0
2	R	A3	0	0	0	0
2	R	A4	0	0	0	0
2	R	A5	0	0	0	0
2	R	A6	0	0	0	0
2	R	A7	0	0	0	0
2	R	A8	0	0	0	0
3	L	A2	0	0	0	0
3	L	A3	0	0	1	1
3	L	A4	0	0	0	0
3	L	A5	0	0	0	0
3	L	A6	0	0	0	0
3	L	A7	0	0	0	0
3	L	A8	0	1	0	1
3	R	A2	0	0	0	0
3	R	A3	0	0	0	0
3	R	A4	0	0	0	0
3	R	A5	0	0	0	0
3	R	A6	0	0	0	0
3	R	A7	0	0	0	0
3	R	A8	0	0	0	0
4	L	A2	0	0	0	0
4	L	A3	0	0	0	0
4	L	A4	0	0	0	0
4	L	A5	0	0	0	0
4	L	A6	0	0	0	0
4	L	A7	0	0	0	0
4	L	A8	0	0	0	0
4	R	A2	0	0	0	0
4	R	A3	0	0	1	1
4	R	A4	0	0	0	0
4	R	A5	0	0	0	0
4	R	A6	0	0	0	0
4	R	A7	0	0	0	0
4	R	A8	0	0	0	0
5	L	A2	0	0	0	0
5	L	A3	0	0	0	0
5	L	A4	0	0	0	0
5	L	A5	0	0	0	0
5	L	A6	0	0	0	0
5	L	A7	0	0	0	0
5	L	A8	0	0	0	0
5	R	A2	0	0	0	0
5	R	A3	0	0	0	0
5	R	A4	0	0	0	0
5	R	A5	0	0	0	0
5	R	A6	0	0	0	0
5	R	A7	0	0	0	0
5	R	A8	0	0	0	0
6	L	A2	0	0	0	0
6	L	A3	0	0	0	0
6	L	A4	0	0	0	0
6	L	A5	0	0	0	0
6	L	A6	0	0	0	0
6	L	A7	0	0	0	0
6	L	A8	0	0	0	0
6	R	A2	0	0	0	0
6	R	A3	0	0	1	1
6	R	A4	0	0	0	0
6	R	A5	0	0	0	0
6	R	A6	0	0	0	0
6	R	A7	0	0	0	0
6	R	A8	0	0	0	0
7	L	A2	0	0	0	0
7	L	A3	0	0	0	0
7	L	A4	0	0	0	0
7	L	A5	0	0	0	0
7	L	A6	0	0	0	0
7	L	A7	0	0	0	0
7	L	A8	0	0	1	1
7	R	A2	0	0	0	0
7	R	A3	0	0	0	0
7	R	A4	0	0	0	0
7	R	A5	0	0	0	0
7	R	A6	0	0	0	0
7	R	A7	0	0	0	0
7	R	A8	0	0	0	0
8	L	A2	0	0	0	0
8	L	A3	0	0	0	0
8	L	A4	0	0	0	0
8	L	A5	0	0	1	1
8	L	A6	0	0	0	0
8	L	A7	0	0	0	0
8	L	A8	0	0	0	0
8	R	A2	0	0	0	0
8	R	A3	0	0	1	1
8	R	A4	0	0	0	0
8	R	A5	0	0	0	0
8	R	A6	0	0	0	0
8	R	A7	0	0	0	0
8	R	A8	0	0	0	0
9	L	A2	0	0	0	0
9	L	A3	0	0	0	0
9	L	A4	0	0	0	0
9	L	A5	0	0	1	1
9	L	A6	0	0	0	0
9	L	A7	0	0	0	0
9	L	A8	0	0	0	0
9	R	A2	0	0	0	0
9	R	A3	0	0	0	0
9	R	A4	0	0	0	0
9	R	A5	0	0	0	0
9	R	A6	0	0	0	0
9	R	A7	0	0	0	0
9	R	A8	0	0	0	0
10	L	A2	0	0	0	0
10	L	A3	0	0	0	0
10	L	A4	0	0	0	0
10	L	A5	0	0	0	0
10	L	A6	0	0	0	0
10	L	A7	0	0	0	0
10	L	A8	0	0	0	0
10	R	A2	0	0	0	0
10	R	A3	0	0	0	0
10	R	A4	0	0	0	0
10	R	A5	0	0	0	0
10	R	A6	0	0	0	0
10	R	A7	0	0	0	0
10	R	A8	0	0	0	0
11	L	A2	1	0	0	1
11	L	A3	0	0	0	0
11	L	A4	0	0	0	0
11	L	A5	0	0	0	0
11	L	A6	0	0	0	0
11	L	A7	0	0	0	0
11	L	A8	0	0	0	0
11	R	A2	0	0	0	0
11	R	A3	0	0	0	0
11	R	A4	0	0	0	0
11	R	A5	0	0	0	0
11	R	A6	0	0	0	0
11	R	A7	0	0	0	0
11	R	A8	0	0	0	0
12	L	A2	0	0	1	1
12	L	A3	0	1	0	1
12	L	A4	0	0	1	1
12	L	A5	0	0	0	0
12	L	A6	0	0	0	0
12	L	A7	0	0	0	0
12	L	A8	0	0	0	0
12	R	A2	0	0	0	0
12	R	A3	0	0	0	0
12	R	A4	0	0	0	0
12	R	A5	0	0	0	0
12	R	A6	0	0	0	0
12	R	A7	0	0	0	0
12	R	A8	0	0	0	0
13	L	A2	0	0	0	0
13	L	A3	0	0	0	0
13	L	A4	0	0	0	0
13	L	A5	0	0	0	0
13	L	A6	0	0	1	1
13	L	A7	0	0	0	0
13	L	A8	0	0	0	0
13	R	A2	0	0	0	0
13	R	A3	0	0	0	0
13	R	A4	0	0	0	0
13	R	A5	0	0	0	0
13	R	A6	0	0	0	0
13	R	A7	0	0	0	0
13	R	A8	0	0	0	0
14	L	A2	0	0	0	0
14	L	A3	0	0	0	0
14	L	A4	0	0	0	0
14	L	A5	0	0	0	0
14	L	A6	0	0	0	0
14	L	A7	0	0	0	0
14	L	A8	0	0	0	0
14	R	A2	0	0	1	1
14	R	A3	0	0	0	0
14	R	A4	0	0	0	0
14	R	A5	0	0	0	0
14	R	A6	0	0	0	0
14	R	A7	0	0	0	0
14	R	A8	0	0	0	0
15	L	A2	0	0	0	0
15	L	A3	0	0	0	0
15	L	A4	0	0	0	0
15	L	A5	0	0	1	1
15	L	A6	0	0	0	0
15	L	A7	0	0	0	0
15	L	A8	0	0	1	1
15	R	A2	0	0	0	0
15	R	A3	0	0	0	0
15	R	A4	0	0	0	0
15	R	A5	0	0	0	0
15	R	A6	0	0	0	0
15	R	A7	0	0	0	0
15	R	A8	0	0	0	0

## Sheet: trrC2375X PtipMI03338 dbl het
trrC2375X/+; PtipMI03338 svp-lacZ/+
Embryo No.	Left (L) or Right (R)	Hemisegment No.	Hemisegment with any asymmetric cell division defects	Hemisegment with any earlier Svp cell division defects	Hemisegment with any symmetric cell division defects	Hemisegment with any cell division defects
1	L	A2	0	0	0	0
1	L	A3	0	0	0	0
1	L	A4	0	0	0	0
1	L	A5	0	0	0	0
1	L	A6	0	0	0	0
1	L	A7	0	0	0	0
1	L	A8	0	0	0	0
1	R	A2	0	0	0	0
1	R	A3	0	0	0	0
1	R	A4	0	0	0	0
1	R	A5	0	0	0	0
1	R	A6	0	0	0	0
1	R	A7	0	0	0	0
1	R	A8	0	0	0	0
2	L	A2	0	1	0	1
2	L	A3	0	0	0	0
2	L	A4	0	0	1	1
2	L	A5	0	0	0	0
2	L	A6	0	0	0	0
2	L	A7	0	0	0	0
2	L	A8	0	0	0	0
2	R	A2	0	1	0	1
2	R	A3	0	0	0	0
2	R	A4	0	0	0	0
2	R	A5	0	0	1	1
2	R	A6	0	0	0	0
2	R	A7	0	0	0	0
2	R	A8	0	0	0	0
3	L	A2	0	0	1	1
3	L	A3	0	0	0	0
3	L	A4	0	0	0	0
3	L	A5	0	0	0	0
3	L	A6	0	0	0	0
3	L	A7	0	0	0	0
3	L	A8	0	0	0	0
3	R	A2	0	0	0	0
3	R	A3	0	0	1	1
3	R	A4	0	0	0	0
3	R	A5	0	0	0	0
3	R	A6	0	0	0	0
3	R	A7	0	0	0	0
3	R	A8	0	1	0	1
4	L	A2	0	0	0	0
4	L	A3	0	0	0	0
4	L	A4	0	0	1	1
4	L	A5	0	0	0	0
4	L	A6	0	0	0	0
4	L	A7	0	0	0	0
4	L	A8	0	0	0	0
4	R	A2	0	0	0	0
4	R	A3	0	0	0	0
4	R	A4	0	0	0	0
4	R	A5	0	0	0	0
4	R	A6	0	0	0	0
4	R	A7	0	1	1	1
4	R	A8	0	0	1	1
5	L	A2	0	0	0	0
5	L	A3	0	0	0	0
5	L	A4	0	0	0	0
5	L	A5	0	0	0	0
5	L	A6	0	0	1	1
5	L	A7	0	0	1	1
5	L	A8	0	0	0	0
5	R	A2	0	0	0	0
5	R	A3	0	0	0	0
5	R	A4	0	0	0	0
5	R	A5	0	0	0	0
5	R	A6	0	0	0	0
5	R	A7	0	0	0	0
5	R	A8	0	0	0	0
6	L	A2	0	0	0	0
6	L	A3	0	0	0	0
6	L	A4	0	0	0	0
6	L	A5	0	0	0	0
6	L	A6	0	0	0	0
6	L	A7	0	0	0	0
6	L	A8	0	0	0	0
6	R	A2	0	0	0	0
6	R	A3	0	0	0	0
6	R	A4	0	0	0	0
6	R	A5	0	0	0	0
6	R	A6	0	0	0	0
6	R	A7	0	0	0	0
6	R	A8	0	0	0	0
7	L	A2	0	1	0	1
7	L	A3	0	0	0	0
7	L	A4	0	0	0	0
7	L	A5	0	0	0	0
7	L	A6	0	0	0	0
7	L	A7	0	0	0	0
7	L	A8	0	0	0	0
7	R	A2	0	1	0	1
7	R	A3	0	0	0	0
7	R	A4	0	0	0	0
7	R	A5	0	1	0	1
7	R	A6	0	1	1	1
7	R	A7	1	0	0	1
7	R	A8	0	0	1	1
8	L	A2	0	0	0	0
8	L	A3	0	0	0	0
8	L	A4	0	0	0	0
8	L	A5	0	0	0	0
8	L	A6	0	1	0	1
8	L	A7	0	0	0	0
8	L	A8	0	1	0	1
8	R	A2	0	0	0	0
8	R	A3	0	0	1	1
8	R	A4	0	0	1	1
8	R	A5	0	1	0	1
8	R	A6	0	0	0	0
8	R	A7	0	0	0	0
8	R	A8	0	0	0	0
9	L	A2	0	0	1	1
9	L	A3	0	0	0	0
9	L	A4	0	0	0	0
9	L	A5	0	0	0	0
9	L	A6	0	0	0	0
9	L	A7	0	0	0	0
9	L	A8	0	0	0	0
9	R	A2	0	1	1	1
9	R	A3	0	0	0	0
9	R	A4	0	0	0	0
9	R	A5	0	0	0	0
9	R	A6	1	0	0	1
9	R	A7	0	0	0	0
9	R	A8	0	0	0	0
10	L	A2	0	0	0	0
10	L	A3	0	0	0	0
10	L	A4	0	0	0	0
10	L	A5	0	1	0	1
10	L	A6	0	0	0	0
10	L	A7	0	0	0	0
10	L	A8	0	0	0	0
10	R	A2	0	0	0	0
10	R	A3	1	0	0	1
10	R	A4	0	0	1	1
10	R	A5	0	0	0	0
10	R	A6	0	0	0	0
10	R	A7	0	0	0	0
10	R	A8	0	0	0	0
11	L	A2	0	1	0	1
11	L	A3	0	0	0	0
11	L	A4	0	0	0	0
11	L	A5	0	0	0	0
11	L	A6	0	1	1	1
11	L	A7	0	0	0	0
11	L	A8	0	0	1	1
11	R	A2	0	0	0	0
11	R	A3	0	0	0	0
11	R	A4	0	0	0	0
11	R	A5	0	0	0	0
11	R	A6	0	1	0	1
11	R	A7	0	0	0	0
11	R	A8	0	0	1	1
12	L	A2	0	0	0	0
12	L	A3	0	0	0	0
12	L	A4	0	0	0	0
12	L	A5	0	0	0	0
12	L	A6	0	0	0	0
12	L	A7	0	0	0	0
12	L	A8	0	0	0	0
12	R	A2	0	0	0	0
12	R	A3	0	0	0	0
12	R	A4	0	0	0	0
12	R	A5	0	0	0	0
12	R	A6	0	0	0	0
12	R	A7	0	0	0	0
12	R	A8	0	0	0	0
13	L	A2	0	0	1	1
13	L	A3	0	0	0	0
13	L	A4	0	0	1	1
13	L	A5	0	0	0	0
13	L	A6	0	0	0	0
13	L	A7	0	0	0	0
13	L	A8	0	0	0	0
13	R	A2	0	1	0	1
13	R	A3	0	0	0	0
13	R	A4	0	1	0	1
13	R	A5	0	0	0	0
13	R	A6	0	0	0	0
13	R	A7	0	0	0	0
13	R	A8	0	0	0	0
14	L	A2	0	0	0	0
14	L	A3	0	0	0	0
14	L	A4	0	0	0	0
14	L	A5	0	0	0	0
14	L	A6	0	0	0	0
14	L	A7	0	1	1	1
14	L	A8	0	0	1	1
14	R	A2	0	0	0	0
14	R	A3	0	0	0	0
14	R	A4	0	0	1	1
14	R	A5	0	0	0	0
14	R	A6	0	0	0	0
14	R	A7	0	0	0	0
14	R	A8	0	0	1	1
15	L	A2	0	0	0	0
15	L	A3	0	0	0	0
15	L	A4	0	0	0	0
15	L	A5	0	0	0	0
15	L	A6	0	0	0	0
15	L	A7	0	0	1	1
15	L	A8	0	0	0	0
15	R	A2	0	0	0	0
15	R	A3	0	0	0	0
15	R	A4	0	0	1	1
15	R	A5	0	1	0	1
15	R	A6	0	0	0	0
15	R	A7	0	0	0	0
15	R	A8	0	0	1	1

## Sheet: trrB single het
trrB/+; svp-lacZ/+
Embryo No.	Left (L) or Right (R)	Hemisegment No.	Hemisegment with any asymmetric cell division defects	Hemisegment with any earlier Svp cell division defects	Hemisegment with any symmetric cell division defects	Hemisegment with any cell division defects
1	L	A2	0	0	0	0
1	L	A3	0	0	0	0
1	L	A4	0	0	0	0
1	L	A5	0	0	0	0
1	L	A6	0	0	0	0
1	L	A7	0	0	0	0
1	L	A8	0	0	0	0
1	R	A2	0	0	0	0
1	R	A3	0	0	0	0
1	R	A4	0	0	0	0
1	R	A5	0	0	0	0
1	R	A6	0	0	0	0
1	R	A7	0	0	0	0
1	R	A8	0	0	0	0
2	L	A2	0	1	0	1
2	L	A3	0	1	0	1
2	L	A4	0	1	0	1
2	L	A5	0	0	0	0
2	L	A6	0	0	0	0
2	L	A7	0	0	0	0
2	L	A8	0	0	0	0
2	R	A2	0	0	0	0
2	R	A3	0	0	0	0
2	R	A4	0	0	0	0
2	R	A5	0	0	0	0
2	R	A6	0	0	0	0
2	R	A7	0	0	0	0
2	R	A8	0	0	0	0
3	L	A2	0	0	0	0
3	L	A3	0	0	0	0
3	L	A4	0	0	0	0
3	L	A5	0	0	0	0
3	L	A6	0	0	0	0
3	L	A7	0	0	0	0
3	L	A8	0	0	1	1
3	R	A2	0	0	0	0
3	R	A3	0	0	0	0
3	R	A4	0	0	0	0
3	R	A5	0	0	0	0
3	R	A6	0	0	0	0
3	R	A7	0	0	1	1
3	R	A8	0	0	0	0
4	L	A2	0	0	0	0
4	L	A3	0	0	0	0
4	L	A4	0	0	0	0
4	L	A5	0	0	0	0
4	L	A6	0	0	0	0
4	L	A7	0	0	0	0
4	L	A8	0	0	0	0
4	R	A2	0	0	0	0
4	R	A3	0	0	0	0
4	R	A4	0	0	0	0
4	R	A5	0	0	0	0
4	R	A6	0	0	0	0
4	R	A7	0	0	0	0
4	R	A8	0	0	0	0
5	L	A2	0	0	0	0
5	L	A3	0	0	0	0
5	L	A4	0	0	0	0
5	L	A5	0	0	0	0
5	L	A6	0	0	0	0
5	L	A7	0	0	0	0
5	L	A8	0	0	1	1
5	R	A2	1	0	0	1
5	R	A3	0	0	0	0
5	R	A4	0	0	0	0
5	R	A5	0	0	0	0
5	R	A6	0	0	0	0
5	R	A7	0	0	0	0
5	R	A8	0	0	1	1
6	L	A2	0	0	0	0
6	L	A3	0	0	0	0
6	L	A4	0	0	0	0
6	L	A5	0	0	0	0
6	L	A6	0	0	0	0
6	L	A7	0	0	0	0
6	L	A8	0	0	1	1
6	R	A2	0	0	0	0
6	R	A3	0	0	0	0
6	R	A4	0	0	0	0
6	R	A5	0	0	0	0
6	R	A6	0	0	0	0
6	R	A7	0	0	0	0
6	R	A8	0	0	0	0
7	L	A2	0	0	0	0
7	L	A3	0	0	0	0
7	L	A4	0	0	0	0
7	L	A5	0	0	0	0
7	L	A6	0	0	0	0
7	L	A7	0	0	0	0
7	L	A8	0	0	0	0
7	R	A2	0	0	0	0
7	R	A3	0	0	0	0
7	R	A4	0	0	0	0
7	R	A5	0	0	0	0
7	R	A6	0	0	0	0
7	R	A7	0	0	0	0
7	R	A8	0	0	0	0
8	L	A2	0	0	0	0
8	L	A3	0	0	0	0
8	L	A4	0	0	0	0
8	L	A5	0	0	0	0
8	L	A6	0	0	0	0
8	L	A7	0	0	0	0
8	L	A8	0	0	0	0
8	R	A2	0	0	0	0
8	R	A3	0	0	0	0
8	R	A4	0	0	0	0
8	R	A5	0	0	0	0
8	R	A6	0	0	0	0
8	R	A7	0	0	0	0
8	R	A8	0	0	0	0
9	L	A2	0	0	0	0
9	L	A3	0	0	0	0
9	L	A4	0	0	0	0
9	L	A5	0	0	0	0
9	L	A6	0	0	0	0
9	L	A7	0	0	0	0
9	L	A8	0	0	0	0
9	R	A2	0	0	0	0
9	R	A3	0	0	0	0
9	R	A4	0	0	0	0
9	R	A5	0	0	0	0
9	R	A6	0	0	0	0
9	R	A7	0	0	0	0
9	R	A8	0	0	0	0
10	L	A2	0	0	0	0
10	L	A3	0	0	0	0
10	L	A4	0	0	0	0
10	L	A5	0	0	0	0
10	L	A6	0	0	1	1
10	L	A7	0	0	0	0
10	L	A8	0	0	0	0
10	R	A2	0	0	0	0
10	R	A3	0	0	0	0
10	R	A4	0	0	0	0
10	R	A5	0	0	0	0
10	R	A6	0	0	0	0
10	R	A7	0	0	0	0
10	R	A8	0	0	0	0
11	L	A2	0	0	0	0
11	L	A3	0	0	0	0
11	L	A4	0	0	0	0
11	L	A5	0	0	0	0
11	L	A6	0	0	0	0
11	L	A7	0	0	0	0
11	L	A8	0	0	0	0
11	R	A2	0	0	0	0
11	R	A3	0	0	0	0
11	R	A4	0	0	0	0
11	R	A5	0	0	0	0
11	R	A6	0	0	0	0
11	R	A7	0	0	0	1
11	R	A8	0	0	0	0
12	L	A2	0	0	0	0
12	L	A3	0	0	0	0
12	L	A4	0	0	0	0
12	L	A5	0	0	0	0
12	L	A6	0	0	0	0
12	L	A7	0	0	0	0
12	L	A8	0	0	0	0
12	R	A2	0	0	0	0
12	R	A3	0	0	0	0
12	R	A4	0	0	0	0
12	R	A5	0	0	0	0
12	R	A6	0	0	0	0
12	R	A7	0	0	0	0
12	R	A8	0	0	0	0
13	L	A2	0	0	0	0
13	L	A3	0	0	1	1
13	L	A4	0	0	0	0
13	L	A5	0	0	0	0
13	L	A6	0	0	0	0
13	L	A7	0	0	0	0
13	L	A8	0	0	0	0
13	R	A2	0	0	0	0
13	R	A3	0	0	0	0
13	R	A4	0	0	0	0
13	R	A5	0	0	0	0
13	R	A6	0	0	0	0
13	R	A7	0	0	0	0
13	R	A8	0	0	0	0
14	L	A2	0	0	0	0
14	L	A3	0	0	0	0
14	L	A4	0	0	0	0
14	L	A5	0	0	0	0
14	L	A6	0	0	0	0
14	L	A7	0	0	0	0
14	L	A8	0	0	1	1
14	R	A2	0	0	0	0
14	R	A3	0	0	0	0
14	R	A4	0	1	0	1
14	R	A5	0	1	0	1
14	R	A6	0	0	0	0
14	R	A7	0	0	0	0
14	R	A8	0	0	1	1
15	L	A2	0	0	0	0
15	L	A3	0	0	0	0
15	L	A4	0	0	0	0
15	L	A5	0	0	0	0
15	L	A6	0	0	0	0
15	L	A7	0	0	0	0
15	L	A8	0	0	0	0
15	R	A2	0	0	0	0
15	R	A3	0	0	0	0
15	R	A4	0	0	0	0
15	R	A5	0	0	0	0
15	R	A6	0	0	0	0
15	R	A7	0	0	0	0
15	R	A8	0	0	0	0

## Sheet: trrB PtipMI03338 double het
trrB/+; PtipMI03338 svp-lacZ/+
Embryo No.	Left (L) or Right (R)	Hemisegment No.	Hemisegment with any asymmetric cell division defects	Hemisegment with any earlier Svp cell division defects	Hemisegment with any symmetric cell division defects	Hemisegment with any cell division defects
1	L	A2	0	0	0	0
1	L	A3	0	1	0	1
1	L	A4	0	0	0	0
1	L	A5	0	0	0	0
1	L	A6	0	0	0	0
1	L	A7	0	0	1	1
1	L	A8	0	0	1	1
1	R	A2	0	0	0	0
1	R	A3	0	0	0	0
1	R	A4	0	0	0	0
1	R	A5	0	0	0	0
1	R	A6	0	0	0	0
1	R	A7	0	0	0	0
1	R	A8	0	0	0	0
2	L	A2	0	0	0	0
2	L	A3	0	0	1	1
2	L	A4	0	0	0	0
2	L	A5	0	0	0	0
2	L	A6	0	0	0	0
2	L	A7	0	0	0	0
2	L	A8	0	0	0	0
2	R	A2	0	0	0	0
2	R	A3	0	0	0	0
2	R	A4	0	0	0	0
2	R	A5	0	0	0	0
2	R	A6	0	0	0	0
2	R	A7	0	0	1	1
2	R	A8	0	0	0	0
3	L	A2	0	0	0	0
3	L	A3	0	0	0	0
3	L	A4	0	0	0	0
3	L	A5	0	0	0	0
3	L	A6	0	0	0	0
3	L	A7	0	0	0	0
3	L	A8	0	0	0	0
3	R	A2	0	0	0	0
3	R	A3	0	0	0	0
3	R	A4	0	0	0	0
3	R	A5	0	0	0	0
3	R	A6	0	1	0	1
3	R	A7	0	0	0	0
3	R	A8	0	0	0	0
4	L	A2	0	0	0	0
4	L	A3	0	0	0	0
4	L	A4	0	0	0	0
4	L	A5	0	0	0	0
4	L	A6	0	0	0	0
4	L	A7	0	0	0	0
4	L	A8	0	0	0	0
4	R	A2	0	0	0	0
4	R	A3	0	0	0	0
4	R	A4	0	0	0	0
4	R	A5	0	0	0	0
4	R	A6	0	0	0	0
4	R	A7	0	0	1	1
4	R	A8	0	0	0	0
5	L	A2	0	1	0	1
5	L	A3	0	0	0	0
5	L	A4	0	0	0	0
5	L	A5	0	0	1	1
5	L	A6	0	0	0	0
5	L	A7	0	0	0	0
5	L	A8	0	1	0	1
5	R	A2	0	1	1	1
5	R	A3	0	0	0	0
5	R	A4	0	0	0	0
5	R	A5	0	0	0	0
5	R	A6	0	0	0	0
5	R	A7	0	0	0	0
5	R	A8	0	0	0	0
6	L	A2	0	0	0	0
6	L	A3	0	0	0	0
6	L	A4	0	0	0	0
6	L	A5	0	0	0	0
6	L	A6	0	1	1	1
6	L	A7	0	0	0	0
6	L	A8	0	0	0	0
6	R	A2	0	0	0	0
6	R	A3	0	0	0	0
6	R	A4	0	0	0	0
6	R	A5	0	0	0	0
6	R	A6	0	0	0	0
6	R	A7	0	0	0	0
6	R	A8	0	0	0	0
7	L	A2	0	0	0	0
7	L	A3	0	0	0	0
7	L	A4	0	0	0	0
7	L	A5	0	0	0	0
7	L	A6	0	0	0	0
7	L	A7	0	0	0	0
7	L	A8	0	0	0	0
7	R	A2	0	0	0	0
7	R	A3	0	0	0	0
7	R	A4	0	0	0	0
7	R	A5	0	0	0	0
7	R	A6	0	0	0	0
7	R	A7	0	0	0	0
7	R	A8	0	0	0	0
8	L	A2	0	0	0	0
8	L	A3	0	0	0	0
8	L	A4	0	1	0	1
8	L	A5	0	0	0	0
8	L	A6	0	0	1	1
8	L	A7	0	0	0	0
8	L	A8	0	0	1	1
8	R	A2	0	0	0	0
8	R	A3	0	0	0	0
8	R	A4	0	0	0	0
8	R	A5	0	0	0	0
8	R	A6	0	0	0	0
8	R	A7	0	0	0	0
8	R	A8	0	0	1	1
9	L	A2	0	0	0	0
9	L	A3	0	0	0	0
9	L	A4	0	0	0	0
9	L	A5	0	0	0	0
9	L	A6	0	0	0	0
9	L	A7	0	0	0	0
9	L	A8	0	0	0	0
9	R	A2	0	0	0	0
9	R	A3	0	0	0	0
9	R	A4	0	0	1	1
9	R	A5	0	0	0	0
9	R	A6	0	0	0	0
9	R	A7	0	0	0	0
9	R	A8	0	0	0	0
10	L	A2	0	0	0	0
10	L	A3	0	0	0	0
10	L	A4	0	0	0	0
10	L	A5	0	1	0	1
10	L	A6	0	0	1	1
10	L	A7	0	1	0	1
10	L	A8	0	0	0	0
10	R	A2	0	0	0	0
10	R	A3	0	0	0	0
10	R	A4	0	0	0	0
10	R	A5	0	0	0	0
10	R	A6	0	0	0	0
10	R	A7	0	0	0	0
10	R	A8	0	0	1	1
11	L	A2	0	0	0	0
11	L	A3	0	0	0	0
11	L	A4	0	0	0	0
11	L	A5	0	0	0	0
11	L	A6	0	0	0	0
11	L	A7	0	0	0	0
11	L	A8	0	0	0	0
11	R	A2	0	0	0	0
11	R	A3	0	0	0	0
11	R	A4	0	0	0	0
11	R	A5	0	0	0	0
11	R	A6	0	0	0	0
11	R	A7	0	0	0	0
11	R	A8	0	0	0	0
12	L	A2	0	0	0	0
12	L	A3	0	0	0	0
12	L	A4	1	1	0	1
12	L	A5	0	0	0	0
12	L	A6	0	0	0	0
12	L	A7	0	0	0	0
12	L	A8	0	0	0	0
12	R	A2	0	0	0	0
12	R	A3	0	0	0	0
12	R	A4	0	1	0	1
12	R	A5	0	0	1	1
12	R	A6	0	0	0	0
12	R	A7	0	0	0	0
12	R	A8	0	0	1	1
13	L	A2	0	0	0	0
13	L	A3	0	0	0	0
13	L	A4	0	0	1	1
13	L	A5	0	0	0	0
13	L	A6	0	0	1	1
13	L	A7	0	0	0	0
13	L	A8	0	0	1	1
13	R	A2	0	0	0	0
13	R	A3	0	0	0	0
13	R	A4	0	0	0	0
13	R	A5	0	1	0	1
13	R	A6	0	0	0	0
13	R	A7	0	0	0	0
13	R	A8	1	1	0	1
14	L	A2	0	0	0	0
14	L	A3	0	0	0	0
14	L	A4	0	0	1	1
14	L	A5	0	0	0	0
14	L	A6	0	0	0	0
14	L	A7	0	1	1	1
14	L	A8	0	0	0	0
14	R	A2	0	0	0	0
14	R	A3	0	0	0	0
14	R	A4	0	1	1	1
14	R	A5	0	0	1	1
14	R	A6	0	0	1	1
14	R	A7	0	0	0	0
14	R	A8	0	1	1	1
15	L	A2	0	0	0	0
15	L	A3	1	1	0	1
15	L	A4	0	0	0	0
15	L	A5	0	0	0	0
15	L	A6	0	0	0	0
15	L	A7	0	0	0	0
15	L	A8	0	0	0	0
15	R	A2	0	0	1	1
15	R	A3	0	0	0	0
15	R	A4	0	0	0	0
15	R	A5	0	0	1	1
15	R	A6	0	1	1	1
15	R	A7	0	0	1	1
15	R	A8	0	0	0	0

## Sheet: Set1G12 single het
Set1G12/svp-lacZ
Embryo No.	Left (L) or Right (R)	Hemisegment No.	Hemisegment with any asymmetric cell division defects	Hemisegment with any earlier Svp cell division defects	Hemisegment with any symmetric cell division defects	Hemisegment with any cell division defects
1	L	A2	0	0	0	0
1	L	A3	0	0	0	0
1	L	A4	0	0	0	0
1	L	A5	0	0	0	0
1	L	A6	0	0	0	0
1	L	A7	0	0	0	0
1	L	A8	0	0	0	0
1	R	A2	0	0	0	0
1	R	A3	0	0	1	1
1	R	A4	0	0	0	0
1	R	A5	0	0	0	0
1	R	A6	0	0	0	0
1	R	A7	0	0	0	0
1	R	A8	0	0	0	0
2	L	A2	0	0	0	0
2	L	A3	0	0	0	0
2	L	A4	0	0	0	0
2	L	A5	0	0	0	0
2	L	A6	0	0	1	1
2	L	A7	0	0	0	0
2	L	A8	0	1	1	1
2	R	A2	0	0	0	0
2	R	A3	0	0	0	0
2	R	A4	0	0	0	0
2	R	A5	0	0	0	0
2	R	A6	0	0	0	0
2	R	A7	0	0	0	0
2	R	A8	0	0	0	0
3	L	A2	0	0	0	0
3	L	A3	0	0	0	0
3	L	A4	0	0	0	0
3	L	A5	0	0	0	0
3	L	A6	0	0	0	0
3	L	A7	0	0	0	0
3	L	A8	0	0	0	0
3	R	A2	0	0	0	0
3	R	A3	0	0	0	0
3	R	A4	0	0	0	0
3	R	A5	0	0	0	0
3	R	A6	0	0	0	0
3	R	A7	0	0	0	0
3	R	A8	0	0	0	0
4	L	A2	0	0	0	0
4	L	A3	0	0	0	0
4	L	A4	0	0	0	0
4	L	A5	0	0	0	0
4	L	A6	0	0	0	0
4	L	A7	0	0	0	0
4	L	A8	0	0	0	0
4	R	A2	0	0	0	0
4	R	A3	0	0	0	0
4	R	A4	0	0	0	0
4	R	A5	0	0	1	1
4	R	A6	0	0	0	0
4	R	A7	0	0	0	0
4	R	A8	0	0	0	0
5	L	A2	0	0	0	0
5	L	A3	0	0	0	0
5	L	A4	0	0	0	0
5	L	A5	0	0	0	0
5	L	A6	0	0	0	0
5	L	A7	0	0	0	0
5	L	A8	0	0	0	0
5	R	A2	0	0	0	0
5	R	A3	0	0	0	0
5	R	A4	0	0	0	0
5	R	A5	0	0	0	0
5	R	A6	0	0	0	0
5	R	A7	0	0	0	0
5	R	A8	0	0	0	0
6	L	A2	0	0	0	0
6	L	A3	0	0	0	0
6	L	A4	0	0	0	0
6	L	A5	0	0	1	1
6	L	A6	0	0	0	0
6	L	A7	0	0	0	0
6	L	A8	0	0	0	0
6	R	A2	0	0	0	0
6	R	A3	0	0	0	0
6	R	A4	0	0	0	0
6	R	A5	0	0	0	0
6	R	A6	0	0	0	0
6	R	A7	0	0	0	0
6	R	A8	0	0	0	0
7	L	A2	0	0	0	0
7	L	A3	0	0	0	0
7	L	A4	0	0	0	0
7	L	A5	0	0	0	0
7	L	A6	0	0	0	0
7	L	A7	0	0	0	0
7	L	A8	0	0	0	0
7	R	A2	0	0	0	0
7	R	A3	0	0	0	0
7	R	A4	0	0	0	0
7	R	A5	0	0	0	0
7	R	A6	0	0	0	0
7	R	A7	0	0	0	0
7	R	A8	0	0	0	0
8	L	A2	0	0	0	0
8	L	A3	0	0	0	0
8	L	A4	0	0	0	0
8	L	A5	0	0	1	1
8	L	A6	0	0	0	0
8	L	A7	0	0	0	0
8	L	A8	0	0	0	0
8	R	A2	0	0	0	0
8	R	A3	0	0	0	0
8	R	A4	0	0	0	0
8	R	A5	0	0	0	0
8	R	A6	0	0	0	0
8	R	A7	0	0	0	0
8	R	A8	0	0	0	0
9	L	A2	0	0	0	0
9	L	A3	0	0	0	0
9	L	A4	0	0	0	0
9	L	A5	0	0	0	0
9	L	A6	0	0	0	0
9	L	A7	0	0	0	0
9	L	A8	0	0	0	0
9	R	A2	0	0	0	0
9	R	A3	0	0	0	0
9	R	A4	0	0	0	0
9	R	A5	0	0	0	0
9	R	A6	0	0	0	0
9	R	A7	0	0	0	0
9	R	A8	0	0	0	0
10	L	A2	0	0	0	0
10	L	A3	0	0	0	0
10	L	A4	0	0	0	0
10	L	A5	0	0	0	0
10	L	A6	0	0	0	0
10	L	A7	0	0	0	0
10	L	A8	0	0	0	0
10	R	A2	0	0	0	0
10	R	A3	0	0	0	0
10	R	A4	0	0	0	0
10	R	A5	0	0	0	0
10	R	A6	0	0	0	0
10	R	A7	0	0	0	0
10	R	A8	0	0	0	0
11	L	A2	0	0	0	0
11	L	A3	0	0	0	0
11	L	A4	0	0	0	0
11	L	A5	0	0	0	0
11	L	A6	0	0	0	0
11	L	A7	0	0	0	0
11	L	A8	0	0	0	0
11	R	A2	0	0	0	0
11	R	A3	0	0	0	0
11	R	A4	0	0	0	0
11	R	A5	0	0	0	0
11	R	A6	0	0	0	0
11	R	A7	0	0	0	0
11	R	A8	0	0	0	0
12	L	A2	0	0	0	0
12	L	A3	0	0	0	0
12	L	A4	0	0	0	0
12	L	A5	0	0	0	0
12	L	A6	0	0	0	0
12	L	A7	0	0	0	0
12	L	A8	0	0	0	0
12	R	A2	0	0	0	0
12	R	A3	0	0	0	0
12	R	A4	0	0	0	0
12	R	A5	0	0	0	0
12	R	A6	0	0	0	0
12	R	A7	0	0	0	0
12	R	A8	0	0	0	0
13	L	A2	0	0	0	0
13	L	A3	0	0	0	0
13	L	A4	0	0	0	0
13	L	A5	0	0	0	0
13	L	A6	0	0	0	0
13	L	A7	0	0	0	0
13	L	A8	0	0	0	0
13	R	A2	0	0	0	0
13	R	A3	0	0	0	0
13	R	A4	0	0	0	0
13	R	A5	0	0	0	0
13	R	A6	0	0	1	1
13	R	A7	0	0	0	0
13	R	A8	0	0	0	0
14	L	A2	0	0	0	0
14	L	A3	0	0	1	1
14	L	A4	0	0	0	0
14	L	A5	0	0	0	0
14	L	A6	0	0	0	0
14	L	A7	0	0	0	0
14	L	A8	0	0	0	0
14	R	A2	0	0	0	0
14	R	A3	0	0	0	0
14	R	A4	0	0	0	0
14	R	A5	0	0	0	0
14	R	A6	0	0	0	0
14	R	A7	0	0	0	0
14	R	A8	0	0	0	0
15	L	A2	1	0	0	1
15	L	A3	0	0	0	0
15	L	A4	0	0	0	0
15	L	A5	0	0	0	0
15	L	A6	0	0	0	0
15	L	A7	0	0	0	0
15	L	A8	0	0	0	0
15	R	A2	0	0	0	0
15	R	A3	0	0	0	0
15	R	A4	0	0	0	0
15	R	A5	0	0	0	0
15	R	A6	0	0	0	0
15	R	A7	0	0	0	0
15	R	A8	0	0	0	0

## Sheet: Set1G12 PtipMI03338 double het
Set1G12/PtipMI03338 svp-lacZ
Embryo No.	Left (L) or Right (R)	Hemisegment No.	Hemisegment with any asymmetric cell division defects	Hemisegment with any earlier Svp cell division defects	Hemisegment with any symmetric cell division defects	Hemisegment with any cell division defects
1	L	A2	0	0	0	0
1	L	A3	0	0	0	0
1	L	A4	0	0	0	0
1	L	A5	0	0	0	0
1	L	A6	0	0	0	0
1	L	A7	0	0	0	0
1	L	A8	0	0	0	0
1	R	A2	0	0	0	0
1	R	A3	0	0	0	0
1	R	A4	0	0	0	0
1	R	A5	0	1	0	1
1	R	A6	0	0	0	0
1	R	A7	0	0	0	0
1	R	A8	0	0	0	0
2	L	A2	0	0	0	0
2	L	A3	0	0	0	0
2	L	A4	0	0	0	0
2	L	A5	0	0	0	0
2	L	A6	0	0	0	0
2	L	A7	0	0	0	0
2	L	A8	0	0	0	0
2	R	A2	0	0	0	0
2	R	A3	0	0	0	0
2	R	A4	0	0	0	0
2	R	A5	0	0	0	0
2	R	A6	0	0	1	1
2	R	A7	0	0	0	0
2	R	A8	0	0	0	0
3	L	A2	0	0	0	0
3	L	A3	0	0	0	0
3	L	A4	0	0	0	0
3	L	A5	0	0	0	0
3	L	A6	0	0	0	0
3	L	A7	0	0	0	0
3	L	A8	0	0	0	0
3	R	A2	0	0	0	0
3	R	A3	0	0	0	0
3	R	A4	0	0	0	0
3	R	A5	0	0	0	0
3	R	A6	0	0	0	0
3	R	A7	0	0	0	0
3	R	A8	0	0	0	0
4	L	A2	0	0	0	0
4	L	A3	0	0	0	0
4	L	A4	0	0	0	0
4	L	A5	0	0	0	0
4	L	A6	0	0	0	0
4	L	A7	0	0	0	0
4	L	A8	0	0	0	0
4	R	A2	0	0	0	0
4	R	A3	0	0	0	0
4	R	A4	0	0	0	0
4	R	A5	0	0	0	0
4	R	A6	0	0	0	0
4	R	A7	0	0	0	0
4	R	A8	0	0	0	0
5	L	A2	0	1	0	1
5	L	A3	0	1	0	1
5	L	A4	0	0	0	0
5	L	A5	0	0	0	0
5	L	A6	0	0	0	0
5	L	A7	0	0	0	0
5	L	A8	0	0	0	0
5	R	A2	0	0	0	0
5	R	A3	0	0	0	0
5	R	A4	0	0	0	0
5	R	A5	0	0	0	0
5	R	A6	0	0	0	0
5	R	A7	0	0	1	1
5	R	A8	0	0	0	0
6	L	A2	0	0	0	0
6	L	A3	0	0	0	0
6	L	A4	0	0	0	0
6	L	A5	0	0	0	0
6	L	A6	0	0	0	0
6	L	A7	0	0	0	0
6	L	A8	0	0	0	0
6	R	A2	0	0	0	0
6	R	A3	0	0	1	1
6	R	A4	0	0	0	0
6	R	A5	0	0	1	1
6	R	A6	0	0	0	0
6	R	A7	0	0	0	0
6	R	A8	0	0	0	0
7	L	A2	0	0	0	0
7	L	A3	0	0	0	0
7	L	A4	0	0	1	1
7	L	A5	0	0	0	0
7	L	A6	0	0	0	0
7	L	A7	0	0	0	0
7	L	A8	0	0	0	0
7	R	A2	0	0	0	0
7	R	A3	0	0	0	0
7	R	A4	0	0	0	0
7	R	A5	0	0	0	0
7	R	A6	0	0	0	0
7	R	A7	0	0	0	0
7	R	A8	0	0	0	0
8	L	A2	0	0	0	0
8	L	A3	0	0	0	0
8	L	A4	0	0	0	0
8	L	A5	0	0	0	0
8	L	A6	0	0	1	1
8	L	A7	0	0	0	0
8	L	A8	0	0	0	0
8	R	A2	0	0	0	0
8	R	A3	0	0	0	0
8	R	A4	0	0	0	0
8	R	A5	0	0	0	0
8	R	A6	0	0	0	0
8	R	A7	0	0	0	0
8	R	A8	0	0	0	0
9	L	A2	0	0	0	0
9	L	A3	0	0	0	0
9	L	A4	0	0	0	0
9	L	A5	0	0	0	0
9	L	A6	0	0	0	0
9	L	A7	0	0	0	0
9	L	A8	0	0	0	0
9	R	A2	0	0	0	0
9	R	A3	0	0	0	0
9	R	A4	0	0	0	0
9	R	A5	0	0	0	0
9	R	A6	0	0	0	0
9	R	A7	0	0	0	0
9	R	A8	0	0	0	0
10	L	A2	0	0	0	0
10	L	A3	0	0	0	0
10	L	A4	0	0	0	0
10	L	A5	0	0	0	0
10	L	A6	0	0	0	0
10	L	A7	0	0	1	1
10	L	A8	0	0	0	0
10	R	A2	1	1	0	1
10	R	A3	0	0	0	0
10	R	A4	0	0	0	0
10	R	A5	0	0	0	0
10	R	A6	0	0	0	0
10	R	A7	0	0	0	0
10	R	A8	0	0	0	0
11	L	A2	0	0	0	0
11	L	A3	0	0	0	0
11	L	A4	0	0	0	0
11	L	A5	0	0	0	0
11	L	A6	0	0	0	0
11	L	A7	0	0	0	0
11	L	A8	0	0	0	0
11	R	A2	0	0	0	0
11	R	A3	0	0	0	0
11	R	A4	0	0	0	0
11	R	A5	0	0	0	0
11	R	A6	0	0	0	0
11	R	A7	0	0	0	0
11	R	A8	0	0	0	0
12	L	A2	0	0	0	0
12	L	A3	0	0	0	0
12	L	A4	0	0	0	0
12	L	A5	0	0	0	0
12	L	A6	0	0	0	0
12	L	A7	0	0	0	0
12	L	A8	0	0	0	0
12	R	A2	0	0	0	0
12	R	A3	0	0	0	0
12	R	A4	0	0	0	0
12	R	A5	0	0	0	0
12	R	A6	0	0	0	0
12	R	A7	0	0	0	0
12	R	A8	0	0	0	0
13	L	A2	0	0	0	0
13	L	A3	0	0	0	0
13	L	A4	0	0	0	0
13	L	A5	0	0	0	0
13	L	A6	0	0	1	1
13	L	A7	0	0	0	0
13	L	A8	0	0	0	0
13	R	A2	0	0	0	0
13	R	A3	0	0	0	0
13	R	A4	0	0	0	0
13	R	A5	0	0	0	0
13	R	A6	0	0	0	0
13	R	A7	0	0	0	0
13	R	A8	0	0	0	0
14	L	A2	1	1	0	1
14	L	A3	0	0	0	0
14	L	A4	0	0	0	0
14	L	A5	0	0	0	0
14	L	A6	0	0	0	0
14	L	A7	0	0	0	0
14	L	A8	0	0	0	0
14	R	A2	0	0	0	0
14	R	A3	0	1	1	1
14	R	A4	0	0	0	0
14	R	A5	0	0	0	0
14	R	A6	0	0	0	0
14	R	A7	0	0	0	0
14	R	A8	0	0	0	0
15	L	A2	0	0	0	0
15	L	A3	0	0	0	0
15	L	A4	0	0	0	0
15	L	A5	0	0	0	0
15	L	A6	0	0	0	0
15	L	A7	0	0	0	0
15	L	A8	0	0	0	0
15	R	A2	0	0	0	0
15	R	A3	0	0	0	0
15	R	A4	0	0	0	0
15	R	A5	0	1	0	1
15	R	A6	0	0	0	0
15	R	A7	0	0	0	0
15	R	A8	0	0	0	0

## Sheet: trxE2 single het
trxE2/svp-lacZ
Embryo No.	Left (L) or Right (R)	Hemisegment No.	Hemisegment with any asymmetric cell division defects	Hemisegment with any earlier Svp cell division defects	Hemisegment with any symmetric cell division defects	Hemisegment with any cell division defects
1	L	A2	0	0	0	0
1	L	A3	0	0	1	1
1	L	A4	0	0	0	0
1	L	A5	0	0	0	0
1	L	A6	0	0	0	0
1	L	A7	0	0	0	0
1	L	A8	0	0	0	0
1	R	A2	0	0	0	0
1	R	A3	0	0	0	0
1	R	A4	0	0	0	0
1	R	A5	0	0	0	0
1	R	A6	0	0	0	0
1	R	A7	0	0	0	0
1	R	A8	0	0	0	0
2	L	A2	0	0	0	0
2	L	A3	0	0	0	0
2	L	A4	0	0	0	0
2	L	A5	0	0	0	0
2	L	A6	0	0	0	0
2	L	A7	0	0	0	0
2	L	A8	0	0	0	0
2	R	A2	0	1	0	1
2	R	A3	0	0	0	0
2	R	A4	0	0	0	0
2	R	A5	0	0	0	0
2	R	A6	0	0	0	0
2	R	A7	0	0	0	0
2	R	A8	0	0	0	0
3	L	A2	0	0	0	0
3	L	A3	0	0	0	0
3	L	A4	0	0	0	0
3	L	A5	0	0	0	0
3	L	A6	0	0	0	0
3	L	A7	0	0	0	0
3	L	A8	0	0	0	0
3	R	A2	0	0	0	0
3	R	A3	0	0	0	0
3	R	A4	0	0	0	0
3	R	A5	0	0	0	0
3	R	A6	1	0	0	1
3	R	A7	0	0	0	0
3	R	A8	0	0	0	0
4	L	A2	0	0	1	1
4	L	A3	0	0	0	0
4	L	A4	0	0	0	0
4	L	A5	0	0	0	0
4	L	A6	0	0	0	0
4	L	A7	0	0	0	0
4	L	A8	0	0	1	1
4	R	A2	0	0	0	0
4	R	A3	0	0	0	0
4	R	A4	0	0	1	1
4	R	A5	0	0	0	0
4	R	A6	0	0	0	0
4	R	A7	0	0	0	0
4	R	A8	0	0	0	0
5	L	A2	0	0	0	0
5	L	A3	0	0	1	1
5	L	A4	0	0	0	0
5	L	A5	0	0	0	0
5	L	A6	0	0	0	0
5	L	A7	0	0	1	1
5	L	A8	0	0	0	0
5	R	A2	0	0	0	0
5	R	A3	0	0	0	0
5	R	A4	0	0	0	0
5	R	A5	0	0	0	0
5	R	A6	0	0	0	0
5	R	A7	0	0	0	0
5	R	A8	0	0	0	0
6	L	A2	0	0	0	0
6	L	A3	0	0	0	0
6	L	A4	0	0	0	0
6	L	A5	0	0	0	0
6	L	A6	0	1	0	1
6	L	A7	0	0	0	0
6	L	A8	0	0	0	0
6	R	A2	0	0	0	0
6	R	A3	0	0	0	0
6	R	A4	0	0	0	0
6	R	A5	0	0	0	0
6	R	A6	0	0	0	0
6	R	A7	0	0	0	0
6	R	A8	0	0	0	0
7	L	A2	0	0	0	0
7	L	A3	0	0	0	0
7	L	A4	0	0	0	0
7	L	A5	0	0	0	0
7	L	A6	0	0	0	0
7	L	A7	0	0	0	0
7	L	A8	0	0	1	1
7	R	A2	0	0	0	0
7	R	A3	0	0	0	0
7	R	A4	0	0	0	0
7	R	A5	0	0	0	0
7	R	A6	0	0	0	0
7	R	A7	0	0	0	0
7	R	A8	0	0	1	1
8	L	A2	0	0	0	0
8	L	A3	0	0	0	0
8	L	A4	0	0	0	0
8	L	A5	0	0	0	0
8	L	A6	0	0	0	0
8	L	A7	0	0	0	0
8	L	A8	0	0	0	0
8	R	A2	0	0	0	0
8	R	A3	0	0	0	0
8	R	A4	0	0	0	0
8	R	A5	0	0	0	0
8	R	A6	0	0	0	0
8	R	A7	0	0	0	0
8	R	A8	0	0	0	0
9	L	A2	0	1	0	1
9	L	A3	0	0	0	0
9	L	A4	0	0	0	0
9	L	A5	0	0	0	0
9	L	A6	0	0	0	0
9	L	A7	0	0	0	0
9	L	A8	0	0	0	0
9	R	A2	1	0	0	1
9	R	A3	0	0	0	0
9	R	A4	0	0	0	0
9	R	A5	0	0	0	0
9	R	A6	0	0	0	0
9	R	A7	0	0	0	0
9	R	A8	0	0	0	0
10	L	A2	0	0	0	0
10	L	A3	0	0	0	0
10	L	A4	0	0	0	0
10	L	A5	0	0	0	0
10	L	A6	0	0	0	0
10	L	A7	0	0	0	0
10	L	A8	0	0	0	0
10	R	A2	0	0	0	0
10	R	A3	0	0	0	0
10	R	A4	0	0	0	0
10	R	A5	0	0	0	0
10	R	A6	0	0	0	0
10	R	A7	0	0	0	0
10	R	A8	0	0	0	0
11	L	A2	1	0	0	1
11	L	A3	0	0	0	0
11	L	A4	0	0	0	0
11	L	A5	0	0	0	0
11	L	A6	0	0	0	0
11	L	A7	0	0	0	0
11	L	A8	0	0	0	0
11	R	A2	0	0	0	0
11	R	A3	0	0	0	0
11	R	A4	0	0	0	0
11	R	A5	0	0	0	0
11	R	A6	0	0	0	0
11	R	A7	0	0	0	0
11	R	A8	0	0	0	0
12	L	A2	0	0	1	1
12	L	A3	0	0	0	0
12	L	A4	0	0	1	1
12	L	A5	0	0	0	0
12	L	A6	0	0	0	0
12	L	A7	0	0	0	0
12	L	A8	0	0	0	0
12	R	A2	1	0	0	1
12	R	A3	0	0	0	0
12	R	A4	0	0	0	0
12	R	A5	0	0	0	0
12	R	A6	0	0	0	0
12	R	A7	0	0	0	0
12	R	A8	0	0	1	1
13	L	A2	0	0	0	0
13	L	A3	0	0	0	0
13	L	A4	0	0	0	0
13	L	A5	0	0	0	0
13	L	A6	0	0	0	0
13	L	A7	0	0	0	0
13	L	A8	0	0	0	0
13	R	A2	0	0	0	0
13	R	A3	0	0	0	0
13	R	A4	0	0	0	0
13	R	A5	0	0	0	0
13	R	A6	0	0	0	0
13	R	A7	0	0	0	0
13	R	A8	0	0	0	0
14	L	A2	0	0	0	0
14	L	A3	0	0	0	0
14	L	A4	0	0	0	0
14	L	A5	0	0	0	0
14	L	A6	0	0	0	0
14	L	A7	0	0	0	0
14	L	A8	0	0	0	0
14	R	A2	0	0	1	1
14	R	A3	0	0	0	0
14	R	A4	0	0	0	0
14	R	A5	0	0	0	0
14	R	A6	0	0	0	0
14	R	A7	0	0	0	0
14	R	A8	0	0	0	0
15	L	A2	0	0	0	0
15	L	A3	0	0	0	0
15	L	A4	0	0	0	0
15	L	A5	0	0	0	0
15	L	A6	0	0	0	0
15	L	A7	0	0	0	0
15	L	A8	0	0	0	0
15	R	A2	0	0	0	0
15	R	A3	0	0	0	0
15	R	A4	0	0	0	0
15	R	A5	0	0	0	0
15	R	A6	0	0	0	0
15	R	A7	0	0	0	0
15	R	A8	0	0	0	0

## Sheet: trxE2, PtipMI03338 double het
trxE2/PtipMI03338 svp-lacZ
Embryo No.	Left (L) or Right (R)	Hemisegment No.	Hemisegment with any asymmetric cell division defects	Hemisegment with any earlier Svp cell division defects	Hemisegment with any symmetric cell division defects	Hemisegment with any cell division defects
1	L	A2	0	0	1	1
1	L	A3	0	0	1	1
1	L	A4	0	0	0	0
1	L	A5	0	0	1	1
1	L	A6	0	0	0	0
1	L	A7	0	0	1	1
1	L	A8	0	0	0	0
1	R	A2	1	0	1	1
1	R	A3	0	0	0	0
1	R	A4	0	0	0	0
1	R	A5	0	0	0	0
1	R	A6	0	0	0	0
1	R	A7	0	0	0	0
1	R	A8	0	0	0	0
2	L	A2	0	0	0	0
2	L	A3	0	0	0	0
2	L	A4	0	0	0	0
2	L	A5	0	1	0	1
2	L	A6	0	0	0	0
2	L	A7	0	0	0	0
2	L	A8	0	0	0	0
2	R	A2	0	0	0	0
2	R	A3	0	0	1	1
2	R	A4	0	0	0	0
2	R	A5	0	0	0	0
2	R	A6	0	0	0	0
2	R	A7	0	0	0	0
2	R	A8	0	0	0	0
3	L	A2	0	0	1	1
3	L	A3	0	0	0	0
3	L	A4	0	0	0	0
3	L	A5	0	0	1	1
3	L	A6	0	0	0	0
3	L	A7	0	0	0	0
3	L	A8	0	0	0	0
3	R	A2	0	0	0	0
3	R	A3	0	0	0	0
3	R	A4	0	0	0	0
3	R	A5	0	0	0	0
3	R	A6	0	0	0	0
3	R	A7	0	0	0	0
3	R	A8	0	1	0	1
4	L	A2	0	0	0	0
4	L	A3	0	0	0	0
4	L	A4	0	0	0	0
4	L	A5	0	0	0	0
4	L	A6	0	0	0	0
4	L	A7	0	0	0	0
4	L	A8	0	1	0	1
4	R	A2	0	0	0	0
4	R	A3	0	0	0	0
4	R	A4	0	0	0	0
4	R	A5	0	0	0	0
4	R	A6	0	0	0	0
4	R	A7	0	0	0	0
4	R	A8	0	0	0	0
5	L	A2	0	0	0	0
5	L	A3	0	0	0	0
5	L	A4	0	0	0	0
5	L	A5	0	0	0	0
5	L	A6	0	0	1	1
5	L	A7	0	0	0	0
5	L	A8	0	0	0	0
5	R	A2	0	0	0	0
5	R	A3	0	0	0	0
5	R	A4	0	0	0	0
5	R	A5	0	0	0	0
5	R	A6	0	0	0	0
5	R	A7	0	0	1	1
5	R	A8	0	0	0	0
6	L	A2	0	0	0	0
6	L	A3	0	0	0	0
6	L	A4	0	0	0	0
6	L	A5	0	0	0	0
6	L	A6	0	0	0	0
6	L	A7	0	0	0	0
6	L	A8	0	0	0	0
6	R	A2	0	0	0	0
6	R	A3	0	0	0	0
6	R	A4	0	0	0	0
6	R	A5	0	0	0	0
6	R	A6	0	0	0	0
6	R	A7	0	0	0	0
6	R	A8	0	0	0	0
7	L	A2	0	0	0	0
7	L	A3	0	1	0	1
7	L	A4	0	0	1	1
7	L	A5	0	0	1	1
7	L	A6	0	0	0	0
7	L	A7	0	1	1	1
7	L	A8	0	0	0	0
7	R	A2	0	1	1	1
7	R	A3	0	0	0	0
7	R	A4	0	0	0	0
7	R	A5	0	0	0	0
7	R	A6	0	1	0	1
7	R	A7	0	0	0	0
7	R	A8	0	0	0	0
8	L	A2	0	0	0	0
8	L	A3	0	0	0	0
8	L	A4	0	0	0	0
8	L	A5	0	0	0	0
8	L	A6	0	0	0	0
8	L	A7	0	0	1	1
8	L	A8	0	0	0	0
8	R	A2	0	0	0	0
8	R	A3	0	0	1	1
8	R	A4	0	0	0	0
8	R	A5	0	0	0	0
8	R	A6	0	0	0	0
8	R	A7	0	0	0	0
8	R	A8	0	0	0	0
9	L	A2	0	0	0	0
9	L	A3	0	0	1	1
9	L	A4	0	1	0	1
9	L	A5	0	0	0	0
9	L	A6	0	1	0	1
9	L	A7	0	0	0	0
9	L	A8	0	0	0	0
9	R	A2	0	0	0	0
9	R	A3	0	0	0	0
9	R	A4	0	0	1	1
9	R	A5	0	0	0	0
9	R	A6	0	0	0	0
9	R	A7	0	0	0	0
9	R	A8	0	0	0	0
10	L	A2	0	0	0	0
10	L	A3	0	0	0	0
10	L	A4	0	0	0	0
10	L	A5	0	0	0	0
10	L	A6	0	0	0	0
10	L	A7	0	0	0	0
10	L	A8	0	0	0	0
10	R	A2	0	0	0	0
10	R	A3	0	0	0	0
10	R	A4	0	0	0	0
10	R	A5	0	0	1	1
10	R	A6	0	0	0	0
10	R	A7	0	0	1	1
10	R	A8	1	0	0	1
11	L	A2	0	0	0	0
11	L	A3	0	0	0	0
11	L	A4	0	0	0	0
11	L	A5	0	0	0	0
11	L	A6	0	0	0	0
11	L	A7	0	0	0	0
11	L	A8	0	0	0	0
11	R	A2	0	0	0	0
11	R	A3	0	0	0	0
11	R	A4	0	0	0	0
11	R	A5	0	0	0	0
11	R	A6	0	0	0	0
11	R	A7	0	0	0	0
11	R	A8	0	0	0	0
12	L	A2	0	0	0	0
12	L	A3	0	0	0	0
12	L	A4	0	0	0	0
12	L	A5	0	0	0	0
12	L	A6	0	0	0	0
12	L	A7	0	0	0	0
12	L	A8	0	0	0	0
12	R	A2	0	0	0	0
12	R	A3	0	0	0	0
12	R	A4	0	0	0	0
12	R	A5	0	0	0	0
12	R	A6	0	0	0	0
12	R	A7	0	0	0	0
12	R	A8	0	0	0	0
13	L	A2	0	0	0	0
13	L	A3	0	0	0	0
13	L	A4	0	0	0	0
13	L	A5	0	0	0	0
13	L	A6	0	0	0	0
13	L	A7	0	0	0	0
13	L	A8	0	0	0	0
13	R	A2	0	1	0	1
13	R	A3	0	0	0	0
13	R	A4	0	0	0	0
13	R	A5	0	0	0	0
13	R	A6	0	0	0	0
13	R	A7	0	0	0	0
13	R	A8	0	0	0	0
14	L	A2	0	0	0	0
14	L	A3	0	0	0	0
14	L	A4	0	0	0	0
14	L	A5	0	0	0	0
14	L	A6	0	0	0	0
14	L	A7	0	0	0	0
14	L	A8	0	0	0	0
14	R	A2	0	0	0	0
14	R	A3	0	0	0	0
14	R	A4	0	0	0	0
14	R	A5	0	0	0	0
14	R	A6	1	0	0	1
14	R	A7	0	0	0	0
14	R	A8	0	0	0	0
15	L	A2	0	0	1	1
15	L	A3	0	0	0	0
15	L	A4	0	1	0	1
15	L	A5	0	0	0	0
15	L	A6	0	0	0	0
15	L	A7	0	0	0	0
15	L	A8	0	0	0	0
15	R	A2	0	0	0	0
15	R	A3	0	0	0	0
15	R	A4	0	0	0	0
15	R	A5	0	0	1	1
15	R	A6	0	0	0	0
15	R	A7	0	0	0	0
15	R	A8	0	0	1	1
